# Supplementary material for: Plant life at the dry limit—Spatial patterns of floristic diversity and composition around the hyperarid core of the Atacama Desert
Source: PLoS One. 2020 May 29;15(5):e0233729. doi: 10.1371/journal.pone.0233729 (PMC7259569; doi:10.1371/journal.pone.0233729)
Supplement: S1 Table — indicating lowest (min) and highest (max) elevation of each species along each transect. For Quebrada Aroma elevations below 2400 m refer to actual Quebrada vegetation and data was not included in the analysis. (XLSX) [file pone.0233729.s001.xlsx]

## Sheet: Tabelle1
Species	Families	Collection Numbers	Quebrada Aroma		Altos de Pica		Quebrada Blanca		Tambillo
			min	max	min	max	min	max	min	max
Adesmia spec .1	Fabaceae	3533, 3591, 3624			2700	2900	2600		2600	2900
Ambrosia artemisioides Meyen & Walp. ex Meyen	Asteraceae	3489, 3529, 3550,3626	2400	2600	2800	3000	3000	3220	2800
Aphyllocladus denticulatus (J. Remy) Cabrera	Asteraceae	3456	2200	2600
Astragalus coquimbensis (Hook. & Arn.) Reiche	Fabaceae	3536, 3584, 3618			2900		2500	2900	2800	3000
Atriplex glaucescens Phil.	Chenopodiaceae	3473, 3499, 3520, 3582, 3600	2200	2600	2800	3200	2600	3000	3000	3200
Atriplex imbricata (Moq.) D. Dietr.	Chenopodiaceae	3595					2200
Baccharis boliviensis (Wedd.) Cabrera	Asteraceae	3502			3200
Balbisia microphylla (Phil.) Reiche	Ledocarpaceae	3525, 3557			3000		3220
Bouteloua simplex Lag.	Poaceae	3498	2500
Bowlesia paposana I.M. Johnst. paposana	Apiaceae	3571					3220
Bryantiella glutinosa (Phil.) J.M. Porter	Polemoniaceae	3475, 3531, 3611	2600		2700	2900			2800	3200
Chaetanthera perpusilla (Wedd.) Anderb. & S.E. Freire	Asteraceae	3488, 3511, 3560	2600		3000	3200	2700	3220
Chenopodium frigidum Phil.	Chenopodiaceae	3605							3000	3200
Chenopodium spec. 1	Chenopodiaceae	3569					2900	3220
Chenopodium spec. 2	Chenopodiaceae	3519			3000
Chersodoma arequipensis (Cuatrec.) Cuatrec.	Asteraceae	3513			3200
Chorizanthe commissuralis J. Rémy	Portulacaceae	3474, 3507, 3559, 3606	2400	2600	2900	3200	2600	3220	2900	3200
Cistanthe spec. 2	Portulacaceae	3551, 3609					2900	3220	3200
Cistanthe spec.1	Portulacaceae	3562, 3617					2600	3220	3200
Cistanthe thyrsoidea (Reiche) Peralta & D.I. Ford	Portulacaceae	3468	2400	2600
Cristaria multifida (Dombey ex Cav.) Cav.	Portulacaceae	3517, 3583, 3614, 3622			2600	2900	2600	3000	2800	3200
Cryptantha filaginea (Phil.) Reiche	Boraginaceae	3466, 3627	2400	2600					2800
Cryptantha globulifera (Clos) Reiche	Boraginaceae	3607							3200
Cryptantha peruviana I. M. Johnston	Boraginaceae	3504, 3555			2600	3200	2600	3220
Cuscuta spec. 1	Convolvulaceae	3480	2600
Cuscuta spec. 2	Convolvulaceae	3518, 3570			3000		2800	3220
Daleamoquehuana J.F. Macbr.	Fabaceae	3476	2600
Descurainia myriophylla (Willd. ex DC.) R.E. Fr.	Brassicaeae	3579					3220
Encelia canescens Lam.	Asteraceae	3471	2600
Enneapogon desvauxii P. Beauv.	Poaceae	3493	2200
Ephedra multiflora Phil. ex Stapf	Ephedraceae	3572					3000	3220
Eragrostis mexicana (Hornem.) Link	Poaceae	3492	2400
Euphorbia amandi Oudejans	Euphorbiacea	3494	2200
Exodeconus flavus (I.M. Johnst.) Axelius & D’Arcy	Solanaceae	3479	2600
Exodeconus integrifolius (Phil.) Axelius	Solanaceae	3590					2600
Exodeconus pusillus (Bitter) Axelius	Solanaceae	3537, 3612			2900				3200
Fabiana cf. squamata Phil.		3596					2200
Fabiana ramulosa (Wedd.) Hunz. & Barboza	Solanaceae	3500, 3576			3200		3220
Fagonia chilensis Hook. & Arn.	Zygophyllaceae	3486	2600
Gilia laciniata Ruiz. & Pav.	Polemoniaceae	3561, 3611(2)	0				2700	3220
Heterosperma ovatifolium Cav.	Asteraceae	3472	2600
Hoffmannseggia ternata Phil.	Fabaceae	3467	2600
Jarava annua (Mez) Peñailillo	Poaceae	3470	2400	2600
Junellia arequipensis (Botta) Botta	Verbenaceae	3524			3000
Lepidium rahmeri Phil.	Brassicaceae	3487, 3505, 3549, 3610	2400	2600	3200		2800	3220	3200
Lupinus tarapacensis C.P. Sm.	Fabaceae	3527, 3554, 3601			2900	3000	3220		2900	3200
Mastigostyla cyrtophylla I.M. Johnst.	Iridaceae	3464, 3508, 3558, 3593, 3598	2500	2600	2800	3200	2500	3220	2900	3200
Metharme lanata Phil. ex Engl.	Brassicaceae	3628							2100
Mirabilis trollii Heimerl	Nyctaginaceae	3534, 3585, 3594, 3619			2600	2800	2600	2900	2500	3000
Montiopsis cumingii (Hook. & Arn.) D.I. Ford	Portulacaceae	3608							3000	3200
Mostacillastrum gracile (Wedd.) Al-Shehbaz	Brassicaceae	3563					3220
Munroa andina Phil.	Poaceae	3530, 3589, 3603			2800	2900	2500	2600	2600	3200
Nama dichotomum (Ruiz & Pav.) Choisy	Boraginaceae	3568					3220
Neuontobotrys berningeri O.E. Schulz	Brassicaceae	3477, 3515, 3521, 3535, 3573, 3613	2400	2600	2800	3200	2500	3220	2800	3200
Neuontobotrys lanata (Walp.) Al-Shehbaz	Brassicaceae	3510, 3575			2800	3200	3220
Nolana tarapacana (Phil.) I.M. Johnst.	Nolanaceae	3538, 3586, 3623			2600	2800	2600	2900	2600	3000
Oxalis megalorrhiza Jacq.	Oxalidaceae	3566					3220
Pectocarya anomala I.M. Johnst.	Boraginaceae	3506, 3567,3597			3000	3200	2600	3220	3000	3200
Pellaea ternifolia (Cav.) Fée	Pteridaceae	3565					3220
Plantago spec.	Plantaginaceae	3553					2700	3220
Plantago sericea Ruiz & Pav.	Plantaginaceae	3482, 3512, 3602	2600		3200				3000	3200
Poaceae spec.	Poaceae	3483	2400	2600
Senecio ctenophyllus Phil.	Asteraceae	3526			3000
Senecio phylloleptus Cuatrec.	Asteraceae	3578					3220
Solanum cf. medians Bitter	Solanaceae	3574					3220
Solanum chilense (Dunal) Reiche	Solanaceae	3465, 3577	2500	2600			3220
Spergularia fasciculata Phil.		3503, 3580			3200		3220
Jarava frigida (Phil.) F. Rojas	Caryophyllaceae	3514			3200		0
Tagetes multiflora Kunth	Poaceae	3485, 3501, 3552, 3599	2500	2600	2900	3200	2700	3220	3200
Tarasa operculata (Cav.) Krapov.	Asteraceae	3548, 3615					3000	3220	2900	3200
Tarasa pediculata Krapov.	Malvaceae	3522, 3556, 3604			3000		2800	3220	2900	3200
Tetragonia microcarpa Phil.	Aizoaceae	3484, 3523, 3581, 3616	2400	2600	2600	3000	2200	3000	2900	3200
Tiquilia atacamensis (Phil.) A.T. Richardson	Boraginaceae	3496	2200
Tiquilia grandiflora (Phil.) A.T. Richardson	Boraginaceae	3621							2400	3000
Tiquilia paronychioides (Phil.) A.T. Richardson	Boraginaceae	3532, 3587			2600	2900	2600	2700
Tribulus terrestris L.	Zygophyllaceae	3592					2200	2600
Trichocline caulescens Phil.	Asteraceae	3495, 3528, 3588, 3625			2700	2900	2600	2700	2900
Urocarpidium albiflorum Ulbr.	Malvaceae	3478	2500	2600
Urocarpidium chilensis (A. Braun & C.D. Bouché) Krapov.	Malvaceae	3491, 3961	2400	2500
Verbena gynobasis Wedd.	Verbenaceae	3564					3220
Viguiera pazensis Rusby	Verbenaceae	3490	2500
