# Supplementary material for: Plant life at the dry limit—Spatial patterns of floristic diversity and composition around the hyperarid core of the Atacama Desert
Source: PLoS One. 2020 May 29;15(5):e0233729. doi: 10.1371/journal.pone.0233729 (PMC7259569; doi:10.1371/journal.pone.0233729)
Supplement: S2 Table — (RIS) [file pone.0233729.s002.ris]

TY  - JOUR
SN  - 00030031
AU  - Aellen, P.
AU  - Just, T.
T1  - Key and Synopsis of the American Species of the Genus Chenopodium L
JF  - American Midland Naturalist
SP  - 47
IS  - 1
VL  - 30
PY  - 1943
TS  - CrossRef
DO  - 10.2307/2421263
M4  - Citavi
ER  -

TY  - JOUR
SN  - 00116793
AU  - Al-Shehbaz, I. A.
T1  - The genus Sisymbrium in South America, with synopses of the genera Chilocardamum, Mostacillastrum, Neuontobotrys, and Polypsecadium (Brassicaceae)
JF  - Darwiniana
SP  - 341
EP  - 358
IS  - 2
VL  - 44
PY  - 2006
TS  - RIS
M4  - Citavi
ER  -

TY  - JOUR
SN  - 00116793
AU  - Al-Shehbaz, I. A.
T1  - A synopsis of the South American Lepidium (Brassicaceae)
JF  - Darwiniana
SP  - 141
EP  - 167
VL  - 48(2)
PY  - 2010
TS  - RIS
DO  - 10.2307/23230202
M4  - Citavi
ER  -

TY  - JOUR
SN  - 10434534
AU  - Al-Shehbaz, I. A.
T1  - A synopsis of the South American Descurainia and description of the Colombian new species D. cleefii (Brassicaceae)
JF  - Harvard Papers in Botany
SP  - 221
EP  - 229
IS  - 2
VL  - 17
PY  - 2012
PB  - Harvard University Herbaria
UR  - http://www.jstor.org/stable/42002437
AB  - [Descurainia is represented in South America by nine native and one introduced weedy species. Full synonymies and typifications are provided for all taxa previously recognized from this continent. A key to all species and their distribution in South America are presented. The Colombian new species D. cleefii is described and illustrated, and its distinguishing characters from all of the New World species of Descurainia are given.]
TS  - RIS
M4  - Citavi
ER  -

TY  - JOUR
AU  - Axelius, B.
T1  - The genus Exodeconus and some comments on its relation with Nicandra (Solanaceae)
JF  - Plant Systematics and Evolution
SP  - 153
EP  - 172
IS  - 1/4
VL  - 193
PY  - 1994
L1  - C:\Users\Joni\AppData\Local\Swiss Academic Software\Citavi 6\ProjectCache\obg7z2m3evpub5e8srtgmcgqgg3zgp2wdd2b42bfm\Citavi Attachments\99d4c270-f56d-410b-841f-ad47c7854de9.pdf
Y3  - 10.09.2019
M4  - Citavi
ER  -

TY  - JOUR
AU  - Barbosa, G. E.
AU  - Hunziker, A. T.
T1  - Estudios en Solanaceae XXXIV. Revisión taxonómica de Fabiana
JF  - Kurtziana
SP  - 109
EP  - 153
VL  - 22
PY  - 1993
M4  - Citavi
ER  -

TY  - JOUR
SN  - 01956094
AU  - Blake, S. F.
T1  - A revision of Encelia and some related genera
JF  - Contributions from the Gray Herbarium of Harvard University
SP  - 346
EP  - 396
IS  - 41
PY  - 1913
PB  - Harvard University Herbaria
UR  - http://www.jstor.org/stable/41764295
TS  - RIS
M4  - Citavi
ER  -

TY  - BOOK
AU  - Cabrera, A. L.
T1  - El género Senecio en Chile
T2  - Lilloa
PY  - 1949
M4  - Citavi
ER  -

TY  - BOOK
T1  - Flora de la provincia de Jujuy: Republica Argentina
PY  - 1983
CY  - Buenos Aires
PB  - Instituto Nacional de Tecnología Agropecuaria
ED  - Cabrera, A. L.
M4  - Citavi
ER  -

TY  - BOOK
T1  - Prodomus Systematis Naturalis regni vegetabilis
PY  - 1849
CY  - New York
ED  - Candolle, A.
VL  - 13
T4  - Nyctaginaceae
M4  - Citavi
ER  -

TY  - BOOK
AU  - Correll, D. S.
AU  - Johnston, M. C.
T1  - Manual of the vascular plants of Texas
PY  - 1970
PB  - Texas Research Foundation
UR  - https://books.google.de/books?id=6s49AAAAIAAJ
SP  - 1881
TS  - EndNote Tagged Import Format
M4  - Citavi
ER  -

TY  - ICOMM
AU  - Davies, A.
T1  - The systematic revision of Chaetanthera Ruiz & Pav., and the reinstatement of the genus Oriastrum Poepp. & Endl. (Asteraceae; Mutisieae)
PY  - 2010
CY  - Munich
L1  - C:\Users\Joni\AppData\Local\Swiss Academic Software\Citavi 6\ProjectCache\obg7z2m3evpub5e8srtgmcgqgg3zgp2wdd2b42bfm\Citavi Attachments\5e21bb46-3489-406f-bb05-7e1d545b6c1c.pdf
Y3  - 17.10.2019
M4  - Citavi
ER  -

TY  - CHAP
AU  - Deginani, N. B.
T1  - Hydrophyllaceae
T2  - Flora de la provincia de Jujuy: Republica Argentina
ED  - Cabrera, A. L.
PY  - 1983
CY  - Buenos Aires
PB  - Instituto Nacional de Tecnología Agropecuaria
VL  - 13
SP  - 229
EP  - 247
M4  - Citavi
ER  -

TY  - JOUR
AU  - Dillon, M. O.
AU  - Segástegui-Alva, A.
T1  - Revision of the dioecious genus Chersodoma phil. (Senecioneae, Asteraceae), including a new species and status change
JF  - Brittonia
SP  - 582
EP  - 604
IS  - 4
VL  - 48
PY  - 1996
L1  - C:\Users\Joni\AppData\Local\Swiss Academic Software\Citavi 6\ProjectCache\obg7z2m3evpub5e8srtgmcgqgg3zgp2wdd2b42bfm\Citavi Attachments\cc34ed6b-317e-433f-8d24-50e472ba8299.pdf
Y3  - 19.10.2019
M4  - Citavi
ER  -

TY  - BOOK
T1  - Das Pflanzenreich :regni vegetablilis conspectus
T2  - Polemoniaceae
PY  - 1907
PB  - W. Engelmann
ED  - Engler, A.
VL  - 27
LA  - GER
TS  - www.biodiversitylibrary.org
M4  - Citavi
ER  -

TY  - JOUR
AU  - Foster, R. C.
T1  - Studies in the Iridaceae, VII
JF  - Rhodora
SP  - 291
EP  - 312
IS  - 760
VL  - 64
PY  - 1962
PB  - New England Botanical Club [etc.]
TS  - www.biodiversitylibrary.org
M4  - Citavi
ER  -

TY  - JOUR
SN  - 00361488
AU  - Fryxell, P. A.
T1  - Fuertesimalva, a new genus of neotropical Malvaceae
JF  - SIDA, Contributions to Botany
SP  - 69
EP  - 76
IS  - 1
VL  - 17
PY  - 1996
PB  - The Botanical Research Institute of Texas, Inc
L2  - http://www.jstor.org/stable/41960951
AB  - [Urocarpidium sect. Urocarpidium is shown to be synonymous with the genus Tarasa, and Urocarpidium sect. Anurum is generically distinct. The latter is redescribed in generic rank and given the name Fuertesimalva. Fourteen new combinations are made. Urocarpidium sect. Urocarpidium es un sinónimo del género Tarasa, y Urocarpidium sect. Anurum es considerado como un género distinto. Este último se redescribe en el rango genérico con el nombre de Fuertesimalva. Se proponen catorce combinaciones nuevas.]
TS  - RIS
M4  - Citavi
ER  -

TY  - GEN
AU  - Gibson, D. N.
T1  - Polemoniaceae
PY  - 1967
PB  - Field Museum of Natural History
ET  - 13
IS  - (5A/2)
ED  - J. F. Macbride
LA  - ENG
TS  - www.biodiversitylibrary.org
M4  - Citavi
ER  -

TY  - BOOK
AU  - Giraldo-Cañas, D.
AU  - Peterson, P. M.
AU  - Sanchez Vega, I.
T1  - The genus Eragrostis (Poaceae: Chloridoideae) in northwestern South America (Colombia, Ecuador, and Peru)
PY  - 2012
CY  - Bogotá
PB  - BIBLIOTECA JOSÉ JERÓNIMO TRIANA
L1  - C:\Users\Joni\AppData\Local\Swiss Academic Software\Citavi 6\ProjectCache\obg7z2m3evpub5e8srtgmcgqgg3zgp2wdd2b42bfm\Citavi Attachments\529b9a51-9e3f-4141-9d29-748d8cd44e70.pdf
VL  - 24
SP  - 198
Y3  - 14.09.2019
M4  - Citavi
ER  -

TY  - BOOK
AU  - G&#246, Akademie der Wissenschaften in
AU  - der
T1  - Abhandlungen der Königlichen Gesellschaft der Wissenschaften zu Göttingen
PY  - 1874
PB  - In der Dieterichschen Buchhandlung
ED  - Grisebach, A. H. R.
VL  - 19
TS  - www.biodiversitylibrary.org
T4  - Nyctaginaceae
M4  - Citavi
ER  -

TY  - JOUR
SN  - 00971618
AU  - Hitchcock, A. S.
T1  - Synopsis of the South American species of Stipa
JF  - Contributions from the United States National Herbarium
SP  - 263
EP  - 289
IS  - 7
VL  - 24
PY  - 1925
PB  - Department of Botany, Smithsonian Institution
UR  - http://www.jstor.org/stable/23492524
TS  - RIS
M4  - Citavi
ER  -

TY  - JOUR
SN  - 01956094
AU  - Johnston, I. M.
T1  - Studies in the Boraginaceae. —VI. A revision of the South American Boraginoideae
JF  - Contributions from the Gray Herbarium of Harvard University
SP  - 3
EP  - 118
IS  - 78
PY  - 1927
PB  - Harvard University Herbaria
L2  - http://www.jstor.org/stable/41764044
TS  - RIS
M4  - Citavi
ER  -

TY  - JOUR
SN  - 01956094
AU  - Johnston, I. M.
T1  - Some undescribed Amercian spermatophytes
JF  - Contributions from the Gray Herbarium of Harvard University
SP  - 85
EP  - 106
IS  - 81
PY  - 1928
M4  - Citavi
ER  -

TY  - JOUR
AU  - Johnston, I. M.
T1  - A study of the Nolanaceae
JF  - Proceedings of the American Academy of Arts and Sciences
SP  - 1-83, 85-87
IS  - 1
VL  - 71
PY  - 1936
L1  - C:\Users\Joni\AppData\Local\Swiss Academic Software\Citavi 6\ProjectCache\obg7z2m3evpub5e8srtgmcgqgg3zgp2wdd2b42bfm\Citavi Attachments\54d17df7-1f1e-4c4f-8672-e722c5228575.pdf
Y3  - 10.09.2019
M4  - Citavi
ER  -

TY  - JOUR
SN  - 00042625
AU  - Johnston, I. M.
T1  - New or noteworthy plants from temperate South America
JF  - Journal of the Arnold Arboretum
SP  - 248
EP  - 263
IS  - 3
VL  - 19
PY  - 1938
PB  - Arnold Arboretum of Harvard University
L2  - http://www.jstor.org/stable/43780868
TS  - RIS
T4  - Mirabilis campestris (Griseb.), comb. nov.
M4  - Citavi
ER  -

TY  - BOOK
AU  - Jørgensen, P. M.
AU  - León-Yánez, S.
T1  - Catalogue of the vascular plants of Ecuador
T2  - Monographs in Systematic Botany from the Missouri Botanical Garden
PY  - 1999
VL  - 75
SP  - 1182
M4  - Citavi
ER  -

TY  - JOUR
AU  - Lourteig, A.
T1  - Oxalis L. Subgéneros Monoxalis (Small) Lourt., Oxalis y Trifidus Lourt.
JF  - Bradea
SP  - 306
EP  - 629
IS  - 2
VL  - 7
PY  - 2000
PB  - Muséum National d'Histoire Naturelle
M4  - Citavi
ER  -

TY  - BOOK
T1  - Flora of Peru
T2  - Leguminosea
PY  - 1943
PB  - Field Museum of Natural History
ET  - 13
ED  - Macbride, J. F.
VL  - pt.3:no.1
LA  - ENG
TS  - www.biodiversitylibrary.org
M4  - Citavi
ER  -

TY  - BOOK
SN  - 9562272516
AU  - Marticorena, Clodomiro
T1  - Plumbaginaceae - Malvaceae
T2  - Flora de Chile
PY  - 2005
CY  - Concepción
PB  - Univ. de Concepción
VL  - / ed.: Clodomiro Marticorena ... ; Vol. 2 (3)
SP  - 128
LA  - spa
TS  - GBV Gemeinsamer Bibliotheksverbund
M4  - Citavi
ER  -

TY  - JOUR
AU  - Matthei, O.
T1  - Estudio critico de las gramineas del genero Stipa en Chile. Gayana
JF  - Gayana, Bot
SP  - 1
EP  - 137
VL  - 13
PY  - 1965
M4  - Citavi
ER  -

TY  - BOOK
T1  - Sinopsis de la flora chilena
PY  - 1959
CY  - Santiago
PB  - Ediciones de la Universidad de Chile
ED  - Muñoz Pizarro, C.
TS  - CrossRef
DO  - 10.1126/science.131.3415.1729
T4  - claves para la identificacion de familias y generos
M4  - Citavi
ER  -

TY  - JOUR
AU  - Peralata, I. E., Spooner, D. M.
AU  - Knapp, S.
T1  - Taxonomy of wild tomatoes and their relatives (Solanum sect. Lycopersicoides, sect. Juglandifolia, sect. Lycopersicon; Solanaceae)
JF  - Systematic Botany Monographs
SP  - 1
EP  - 186
PY  - 2008
L1  - C:\Users\Joni\AppData\Local\Swiss Academic Software\Citavi 6\ProjectCache\obg7z2m3evpub5e8srtgmcgqgg3zgp2wdd2b42bfm\Citavi Attachments\a9a91217-42fb-42ec-893b-b80d70555180.pdf
Y3  - 18.10.2019
M4  - Citavi
ER  -

TY  - JOUR
SN  - 0107-055X
AU  - Rahn, K.
T1  - Plantago ser. Sericeae, a taxonomic revision
JF  - Nordic Journal of Botany
SP  - 297
EP  - 324
IS  - 3
VL  - 1
PY  - 1981
L1  - C:\Users\Joni\AppData\Local\Swiss Academic Software\Citavi 6\ProjectCache\obg7z2m3evpub5e8srtgmcgqgg3zgp2wdd2b42bfm\Citavi Attachments\0246556b-a9b9-46d6-9fcd-cc0b7ad81c39.pdf
TS  - CrossRef
DO  - 10.1111/j.1756-1051.1981.tb00699.x
M4  - Citavi
ER  -

TY  - JOUR
SN  - 0107-055X
AU  - Rahn, K.
T1  - Plantago ser. Hispidulae, a taxonomic revision Knud Rahn
JF  - Nordic Journal of Botany
SP  - 29
EP  - 39
IS  - 1
VL  - 2
PY  - 1982
TS  - CrossRef
DO  - 10.1111/j.1756-1051.1982.tb01432.x
M4  - Citavi
ER  -

TY  - BOOK
SN  - 9781286450123
AU  - Reiche, C.
T1  - Flora de Chile
PY  - 1898
CY  - Santiago de Chile
PB  - Imprenta Cervantes
L2  - http://www.worldcat.org/oclc/935659385
VL  - 2
TS  - WorldCat
M4  - Citavi
ER  -

TY  - JOUR
AU  - Richardson, A. T.
T1  - Monograph of the genus Tiquilia (Coldenia, sensu lato), Boraginaceae: Ehretioideae
SP  - 467
EP  - 572
VL  - 79
PY  - 1977
PB  - New England Botanical Club [etc.]
L1  - C:\Users\Joni\AppData\Local\Swiss Academic Software\Citavi 6\ProjectCache\obg7z2m3evpub5e8srtgmcgqgg3zgp2wdd2b42bfm\Citavi Attachments\99a79f52-f057-40cb-abe4-9d981b087893.pdf
TS  - www.biodiversitylibrary.org
M4  - Citavi
ER  -

TY  - JOUR
SN  - 00116793
AU  - Rossbach, R. P.
T1  - El género Spergularia (Caryophyllaceae) en Chile
JF  - Darwiniana
IS  - 211-256
VL  - 6
PY  - 1943
L1  - C:\Users\Joni\AppData\Local\Swiss Academic Software\Citavi 6\ProjectCache\obg7z2m3evpub5e8srtgmcgqgg3zgp2wdd2b42bfm\Citavi Attachments\eea1c804-b362-4ff3-906c-20b5351118fc.pdf
Y3  - 10.09.2019
M4  - Citavi
ER  -

TY  - BOOK
T1  - Flora Peruviana, et Chilensis, sive, Descriptiones et icones plantarum Peruvianarum, et Chilensium
PY  - 1799
CY  - Madrid
PB  - Gabrielis de Sancha
ED  - Ruiz, H.
ED  - Pavón, J.
VL  - 2
M4  - Citavi
ER  -

TY  - JOUR
SN  - 00116793
AU  - Sanchez, E.
T1  - Estudios anatómicos en el género Munroa (Poaceae, Chloridoideae, Eragrostideae)
JF  - Darwiniana
SP  - 43
EP  - 57
IS  - 1/4
VL  - 25
PY  - 1984
PB  - Instituto de Botánica Darwinion
L2  - http://www.jstor.org/stable/23218067
AB  - [This paper deals with the leaf and stem anatomical characters (including the epidermical ones) of the genus Munroa Torrey. The main conclusions derived from this study are: Munroa is a C4 genus, K-PS-NAD-me. It has all the characteristics assigned to this category: double bundle sheath and the chloroplasts in the Kranz sheath cells are centripetally placed. The anatomical studies support the subdivision of this genus in three sections following Anton and Hunziker (1978): Sect. Munroa, Sect. Hemimunroa and Sect. Apelytron. Munroa squarrosa, the only species of Sect. Munroa, is characterized by several features, some of them peculiar to this section and others shared with sections Hemimunroa and Apelytron (table 1). According to the anatomical characters it is not possible to recognize M. andina as belonging to a different genus: Hemimunroa, sensu Parodi 1937. The genera Munroa, Blepharidachne, Dasyochloa and Erioneuron can be separated by the anatomical features of the stem.]
TS  - RIS
M4  - Citavi
ER  -

TY  - BOOK
AU  - Sherff, E.
T1  - The genus Bidens
PY  - 1937
CY  - Chicago
PB  - Field Museum of Natural History
VL  - 16
M4  - Citavi
ER  -

TY  - JOUR
SN  - 1097-993X
AU  - Simpson, B. B.
AU  - Ulibarri, E. A.
T1  - A Synopsis of the genus Hoffmannseggia (Leguminosae)
JF  - Lundellia
SP  - 7
EP  - 33
IS  - 1
VL  - 9
PY  - 2006
TS  - CrossRef
AD  - Integrative Biology and Plant Resources Center, The University of Texas, Austin, Texas 78712 USA Instituto de Botánica Darwinion, IBODA-CONICET, C.C. 22 (Labardén 200), Bl642HYD San Isidro, Argentina
M4  - Citavi
ER  -

TY  - BOOK
AU  - Smith, C. P.
T1  - Species lupinorum
PY  - 1948
CY  - Saratoga, California
M4  - Citavi
ER  -

TY  - JOUR
AU  - Spooner, D. M.
AU  - Fajardo, D.
AU  - Salas, A.
T1  - Revision of the Solanum medians complex (Solanum Section Petota)
JF  - Systematic Botany
SP  - 579
EP  - 588
IS  - 3
VL  - 33
PY  - 2008
L1  - C:\Users\Joni\AppData\Local\Swiss Academic Software\Citavi 6\ProjectCache\obg7z2m3evpub5e8srtgmcgqgg3zgp2wdd2b42bfm\Citavi Attachments\c6406fb7-4223-419c-bd03-1164f0ba623d.pdf
Y3  - 19.10.2019
M4  - Citavi
ER  -

TY  - JOUR
SN  - 0717-6643
AU  - Teillier, Sebastián
AU  - Macaya-Berti, Jorge
AU  - Novoa, Patricio
T1  - Revisión de Chorizanthe R. Br. ex Benth. (Polygonaceae) en Chile
JF  - Gayana. Botánica
SP  - 34
EP  - 60
IS  - 1
VL  - 76
PY  - 2019
PB  - Universidad de Concepción
L2  - https://scielo.conicyt.cl/pdf/gbot/v76n1/0717-6643-gbot-76-01-34.pdf
L2  - https://scielo.conicyt.cl/scielo.php?script=sci_abstract&pid=S0717-66432019000100034&lng=es&nrm=iso&tlng=es
L2  - https://scielo.conicyt.cl/scielo.php?script=sci_arttext&pid=S0717-66432019000100034&lng=es&nrm=iso&tlng=es
TS  - scielo.conicyt.cl
DO  - 10.4067/S0717-66432019000100034
AD  - Universidad Central de Chile, Santiago, Chile

Universidad Central de Chile, Santiago, Chile

CEDREM Consultores, Santiago, Chile

CEDREM Consultores, Santiago, Chile

Jardín Botánico Nacional, Viña del Mar, Chile

Jardín Botánico Nacional, Viña del Mar, Chile

Universidad Central de Chile, Santiago, Chile

Universidad Central de Chile, Santiago, Chile

CEDREM Consultores, Santiago, Chile

CEDREM Consultores, Santiago, Chile

Jardín Botánico Nacional, Viña del Mar, Chile

Jardín Botánico Nacional, Viña del Mar, Chile
M4  - Citavi
ER  -

TY  - JOUR
SN  - 00973807
AU  - Yuncker, T. G.
T1  - The genus Cuscuta
JF  - Memoirs of the Torrey Botanical Club
SP  - 109
EP  - 331
IS  - 2
VL  - 18
PY  - 1932
PB  - Torrey Botanical Society
L2  - http://www.jstor.org/stable/43390598
TS  - RIS
M4  - Citavi
ER  -

TY  - JOUR
SN  - 00116793
AU  - Zardini, E. M.
T1  - Revisión del género Trichocline (Compositae)
JF  - Darwiniana
SP  - 618
EP  - 733
IS  - 2/4
VL  - 19
PY  - 1975
PB  - Instituto de Botánica Darwinion
UR  - http://www.jstor.org/stable/23215562
AB  - [Revision of the genus Trichocline (Compositae). The genus Trichocline belongs to the family of the Compositae, tribe Mutisieae, and it includes 22 species, most of them from South America, and only one from Australia. In South America the genus is distributed in two geographical areas, both with the same number of species: the Andean area extending through Bolivia, Chile and W of Argentina and the south brazilian area extending through the south of Brazil, Paraguay, Uruguay and NE of Argentina. Three species grow in the northern or central part of Argentina. The genus is divided into three sections: Nervifolium, with one species, Amblysperma, with two species and Trichocline, with 19 species. The author considers that the most primitive section is Nervifolium, and in the section Trichocline which includes most of the species, the most primitive species are those which grow in the south brazilian area. The pollen of this genus has been studied and the chromosome number of three species has been determined. All the species are described and illustrated. The following new taxa or combinations are proposed: Trichocline spathulata (Phil.) nov. comb., Trichocline auriculata var. breviscapa nov. var., Chaptalia denticulata (Bak.) nov. comb., and Chaptalia martii (Bak.) nov. comb. A number of synonyms is proposed, all of them based on the study of the respective nomenclatural types.]
TS  - RIS
M4  - Citavi
ER  -
