# Supplementary material for: Plant life at the dry limit—Spatial patterns of floristic diversity and composition around the hyperarid core of the Atacama Desert
Source: PLoS One. 2020 May 29;15(5):e0233729. doi: 10.1371/journal.pone.0233729 (PMC7259569; doi:10.1371/journal.pone.0233729)
Supplement: S3 Table — (XLSX) [file pone.0233729.s003.xlsx]

## Sheet: Sheet 1
		Lat	-19.5385	-20.4458	-20.7948	-20.2873	-22.1937	-21.6076	-18.0973	-17.3292	-16.4957	-16.8192	-17.8333	-17.75	-18.6333	-18.9167	-19.6167	-20.2167	-20.3667	-20.8167	-21.05	-21.2667	-22.0891
		Long	-69.401	-69.1664	-69.0835	-69.1918	-68.197	-68.7661	-69.5006	-70.9944	-71.4564	-70.8839	-70.25	-71.1667	-70.3	-70.3	-70.1833	-70.1167	-70.1333	-70.15	-70.1167	-70.0667	-70.1855
Species	Lifeform	Family	Quebarda Aroma	Altos de Pica	Quebrada Blanca	Tambillo	Toconce	Alto Rio Loa	Sierra de Huayillas	Cuenca Rio Ilo-Moquegua	Alto Mollebaya	Omate	Tacna	Ilo	Cerro Camaraca	Punta Madrid	Caleta Jun¡n	Iquique	Punta Gruesa	Punta Patache	Punta Lobos	Chipana	Tocopilla
Acacia macracantha Humb. & Bonpl. ex Willd.	Phanerophytes	Fabaceae	0	0	0	0	0	0	0	1	0	0	0	0	0	0	0	0	0	0	0	0	0
Acantholippia deserticola (Phil.) Moldenke	Phanerophytes	Verbenaceae	0	0	0	0	1	1	1	0	0	0	0	0	0	0	0	0	0	0	0	0	0
Achyrocline alata (Kunth) DC.	Chamaephytes	Asteraceae	0	0	0	0	0	0	0	0	0	0	0	1	0	0	0	0	0	0	0	0	0
Adesmia atacamensis Phil.	Phanerophytes	Fabaceae	0	0	0	0	1	1	0	0	0	0	0	0	0	0	0	0	0	0	0	0	0
Adesmia erinacea Phil.	Phanerophytes	Fabaceae	0	0	0	0	0	1	0	0	0	0	0	0	0	0	0	0	0	0	0	0	0
Adesmia melanthes Phil.	Phanerophytes	Fabaceae	0	0	0	0	0	1	0	0	0	0	0	0	0	0	0	0	0	0	0	0	0
Adesmia miraflorensis J. Remy	Phanerophytes	Fabaceae	0	0	0	0	0	0	0	1	0	0	0	0	0	0	0	0	0	0	0	0	0
Adesmia pusilla Phil.	Therophytes	Fabaceae	0	0	0	0	0	0	0	0	0	0	0	0	0	0	0	0	1	0	0	0	0
Adesmia rahmeri Phil.	Therophytes	Fabaceae	0	0	0	0	0	1	0	0	0	0	0	0	0	0	0	0	0	0	0	0	0
Adesmia spinosissima Meyen	Phanerophytes	Fabaceae	0	0	0	0	0	0	0	1	0	0	0	0	0	0	0	0	0	0	0	0	0
Adesmia tenella Hook. & Arn.	Therophytes	Fabaceae	0	0	0	0	0	0	0	0	0	0	0	0	0	0	0	0	0	0	0	0	1
Adiantum subvolubile Mett. ex Kuhn	Geophytes	Pteridaceae	0	0	0	0	0	0	0	1	0	0	0	0	0	0	0	0	0	0	0	0	0
Adiantum thalictroides Willd. ex Schltdl. var. hirsutum (Hook. & Grev.) de la Sota	Geophytes	Pteridaceae	0	0	0	0	0	0	0	0	0	0	0	0	0	0	0	0	0	0	1	1	1
Allionia incarnata L.	Hemikryptophytes	Nyctaginaceae	0	0	0	0	0	0	0	0	0	1	1	0	0	0	0	0	0	0	0	0	0
Alstroemeria lutea M. Muoz	Geophytes	Alstroemeriaceae	0	0	0	0	0	0	0	0	0	0	0	0	0	0	0	0	0	1	1	0	0
Alstroemeria violacea Phil.	Geophytes	Alstroemeriaceae	0	0	0	0	0	0	0	0	0	0	1	1	1	0	0	0	1	0	0	1	1
Alternanthera halimifolia (Lam.) Standl. ex Pittier	Hemikryptophytes	Amaranthaceae	0	0	0	0	0	0	0	1	0	0	1	0	0	0	0	0	0	0	0	0	0
Alternanthera porrigens (Jacq.) Kuntze	Therophytes	Amaranthaceae	0	0	0	0	0	0	0	0	0	0	0	0	0	0	0	0	0	0	0	0	1
Alternanthera pubiflora (Benth.) Kuntze	Hemikryptophytes	Amaranthaceae	0	0	0	0	0	0	0	0	0	1	1	0	0	0	0	0	0	0	0	0	0
Amaranthus dubius Mart. ex Thell.	Therophytes	Amaranthaceae	0	0	0	0	0	0	0	1	0	1	0	1	0	0	0	0	0	0	0	0	0
Amaranthus hybridus L.	Therophytes	Amaranthaceae	0	0	0	0	0	0	0	1	0	0	1	1	0	0	0	0	0	0	0	0	0
Amaranthus spinosus L.	Therophytes	Amaranthaceae	0	0	0	0	0	0	0	0	0	0	1	0	0	0	0	0	0	0	0	0	0
Amaranthus viridis L.	Hemikryptophytes	Amaranthaceae	0	0	0	0	0	0	0	1	0	0	0	1	0	0	0	0	0	0	0	0	0
Amblyopappus pusillus Hook. & Arn.	Therophytes	Asteraceae	0	0	0	0	0	0	0	0	0	0	0	0	1	0	0	0	1	1	1	0	1
Ambrosia arborescens Mill.	Phanerophytes	Asteraceae	0	0	0	0	0	0	0	1	0	0	0	0	0	0	0	0	0	0	0	0	0
Ambrosia artemisioides Meyen & Walp. ex Meyen	Phanerophytes	Asteraceae	1	1	1	1	1	1	1	1	1	1	1	0	0	0	0	0	0	0	0	0	0
Ambrosia peruviana Willd.	Therophytes	Asteraceae	0	0	0	0	0	0	0	1	0	0	0	0	0	0	0	0	0	0	0	0	0
Ammi visnaga (L.) Lam.	Therophytes	Apiaceaeae	0	0	0	0	0	0	0	1	0	0	0	1	0	0	0	0	0	0	0	0	0
Amsinckia calycina (Moris) Chater	Therophytes	Boraginaceae	0	0	0	0	0	0	0	1	0	0	0	1	0	0	0	1	1	0	0	0	1
Anagallis arvensis L.	Therophytes	Primulaceae	0	0	0	0	0	0	0	1	0	0	0	0	0	0	0	0	0	0	0	0	0
Anoda cristata (L.) Schltdl.	Hemikryptophytes	Malvaceae	0	0	0	0	0	0	0	1	0	0	0	0	0	0	0	0	0	0	0	0	0
Anthochloa lepidula Nees & Meyen	Hemikryptophytes	Poaceae	0	0	0	0	0	0	0	1	0	0	0	0	0	0	0	0	0	0	0	0	0
Aphyllocladus denticulatus (J. Remy) Cabrera	Phanerophytes	Asteraceae	1	0	0	0	0	0	0	0	0	1	0	0	0	0	0	0	0	0	0	0	0
Apodanthera mandonii Cogn.	Parasite	Cucurbitaceae	0	0	0	0	0	0	0	1	0	0	0	0	0	0	0	0	0	0	0	0	0
Argemone subfusiformis G.B. Ownbey	Therophytes	Papaveraceae	0	0	0	0	0	0	0	1	0	0	0	1	0	0	0	0	0	0	0	0	0
Argylia radiata (L.) D. Don	Hemikryptophytes	Bignoniaceae	0	0	0	0	0	0	0	0	0	0	1	0	0	0	0	0	1	1	0	0	1
Aristida adscensionis L.	Therophytes	Poaceae	0	0	0	0	0	0	0	1	1	1	1	1	0	0	0	0	0	0	0	0	0
Arracacia peruviana (H. Wolff) Constance	Hemikryptophytes	Apiaceae	0	0	0	0	0	0	0	1	0	0	0	0	0	0	0	0	0	0	0	0	0
Asclepias physocarpa (E. Mey.) Schltr.	Chamaephytes	Apocynaceae	0	0	0	0	0	0	0	1	0	0	0	0	0	0	0	0	0	0	0	0	0
Asparagus officinalis L.	Hemikryptophytes	Asparagaceae	0	0	0	0	0	0	0	1	0	0	0	0	0	0	0	0	0	0	0	0	0
Astragalus coquimbensis (Hook. & Arn.) Reiche	Therophytes	Fabaceae	0	1	1	1	0	0	0	0	0	0	0	0	0	0	0	0	0	0	0	0	0
Astragalus triflorus (DC.) A. Gray	Therophytes	Fabaceae	0	0	0	0	0	0	0	1	0	0	1	0	0	0	0	1	0	1	0	0	1
Atriplex glaucescens Phil.	Phanerophytes	Chenopodiaceae	1	1	1	1	0	0	0	0	0	0	0	0	0	0	0	0	0	0	0	0	0
Atriplex imbricata (Moq.) D. Dietr.	Chamaephytes	Chenopodiaceae	0	0	1	0	0	1	1	0	0	1	0	0	0	0	0	0	0	0	0	0	0
Atriplex myriophylla Phil.	Therophytes	Chenopodiaceae	0	0	0	0	0	0	0	1	0	0	0	0	0	0	0	0	0	0	0	0	0
Atriplex taltalensis I.M. Johnst.	Chamaephytes	Chenopodiaceae	0	0	0	0	0	0	0	0	0	0	0	0	0	0	0	0	1	1	1	1	0
Azolla cristata Kaulf.	Hydro	Azollaceae	0	0	0	0	0	0	0	1	0	0	0	1	0	0	0	0	0	0	0	0	0
Azorella compacta Phil.	Phanerophytes	Apiaceae	0	0	0	0	0	0	0	1	0	0	0	0	0	0	0	0	0	0	0	0	0
Baccharis boliviensis (Wedd.) Cabrera	Phanerophytes	Asteraceae	0	1	1	0	1	1	1	0	0	0	0	0	0	0	0	0	0	0	0	0	0
Baccharis salicifolia (Ruiz & Pav.) Pers.	Phanerophytes	Asteraceae	0	0	0	0	0	0	1	0	0	0	1	0	0	0	0	0	0	0	0	0	0
Baccharis scandens (Ruiz & Pav.) Pers.	Phanerophytes	Asteraceae	0	0	0	0	0	0	0	1	0	0	0	0	0	0	0	0	0	0	0	0	0
Baccharis tola Phil.	Phanerophytes	Asteraceae	0	0	0	0	1	1	0	0	0	0	0	0	0	0	0	0	0	0	0	0	0
Baccharis tricuneata (L. f.) Pers. var. tricuneata	Phanerophytes	Asteraceae	0	0	0	0	0	0	0	1	0	0	0	0	0	0	0	0	0	0	0	0	0
Bahia ambrosioides Lag.	Chamaephytes	Asteraceae	0	0	0	0	0	0	0	0	0	0	0	0	0	0	0	0	0	0	1	1	1
Balbisia meyeniana Klotzsch	Chamaephytes	Ledocarpaceae	0	0	0	0	0	0	0	1	0	0	0	0	0	0	0	0	0	0	0	0	0
Balbisia microphylla (Phil.) Reiche	Chamaephytes	Ledocarpaceae	0	1	1	0	0	0	0	0	0	0	0	0	0	0	0	0	0	0	0	0	0
Bartsia serrata Molau	Chamaephytes	Orobanchaceae	0	0	0	0	0	0	0	1	0	0	0	0	0	0	0	0	0	0	0	0	0
Bartsia weberbaueri Diels	?	Orobanchaceae	0	0	0	0	0	0	0	1	0	0	0	0	0	0	0	0	0	0	0	0	0
Bidens alba (L.) DC.	Therophytes	Asteraceae	0	0	0	0	0	0	0	1	1	0	0	1	0	0	0	0	0	0	0	0	0
Bidens exigua Sherff	Therophytes	Asteraceae	0	0	0	0	0	0	0	1	0	0	0	0	0	0	0	0	0	0	0	0	0
Boerhavia diffusa L.	Hemikryptophytes	Nyctaginacea	0	0	0	0	0	0	0	1	0	0	0	0	0	0	0	0	0	0	0	0	0
Boerhavia erecta L.	Hemikryptophytes	Nyctaginacea	0	0	0	0	0	0	0	1	0	0	0	0	0	0	0	0	0	0	0	0	0
Bomarea ovata (Cav.) Mirb.	Geophytes	Alstroemeriaceae	0	0	0	0	0	0	0	1	0	0	0	0	0	0	0	0	0	0	0	0	0
Bougainvillea spinosa (Cav.) Heimerl	Phanerophytes	Nyctaginacea	0	0	0	0	0	0	0	1	0	0	0	0	0	0	0	0	0	0	0	0	0
Bouteloua simplex Lag.	Therophytes	Poaceae	1	0	0	0	0	0	0	0	1	0	0	0	0	0	0	0	0	0	0	0	0
Bowlesia paposana I.M. Johnst.	Therophytes	Apiaceae	0	0	1	0	0	0	0	0	0	0	0	0	0	0	0	0	0	0	0	0	0
Brassica rapa L.	Therophytes	Brassicaceae	0	0	0	0	0	0	0	1	0	0	0	0	0	0	0	0	0	0	0	0	0
Brayopsis calycina (Desv.) Gilg & Muschl.	Hemikryptophytes	Brassicaceae	0	0	0	0	0	0	0	1	0	0	0	0	0	0	0	0	0	0	0	0	0
Bromus berteroanus Colla	Therophytes	Poaceae	0	0	0	0	0	0	0	0	1	0	0	0	0	0	0	0	1	0	1	1	1
Bromus catharticus Vahl	?	Poaceae	0	0	0	0	0	1	0	1	0	0	1	0	0	0	0	0	0	0	0	0	1
Browningia candelaris (Meyen) Britton & Rose	Phanerophytes	Cactaceae	0	0	0	0	0	0	1	1	0	0	0	0	0	0	0	0	0	0	0	0	0
Bryantiella glutinosa (Phil.) J.M. Porter	Therophytes	Polemoniaceae	1	1	0	1	0	0	1	0	0	1	1	0	0	0	0	1	1	1	1	1	0
Buddleja coriacea J. R?my	Phanerophytes	Scrophulariaceae	0	0	0	0	0	0	0	1	0	0	0	0	0	0	0	0	0	0	0	0	0
Caesalpinia spinosa (Molina) Kuntze	Phanerophytes	Fabaceae	0	0	0	0	0	0	0	1	0	0	1	1	0	0	0	0	0	0	0	0	0
Caiophora carduifolia C. Presl.	?	Loasaceae	0	0	0	0	0	0	0	1	0	0	0	0	0	0	0	0	0	0	0	0	0
Caiophora chuquitensis (Meyen) Urb. & Gilg	Chamaephytes	Loasaceae	0	0	0	0	0	0	0	1	0	0	0	0	0	0	0	0	0	0	0	0	0
Calamagrostis preslii (Kunth) Hitchc.	Hemikryptophytes	Poaceae	0	0	0	0	0	0	0	1	0	0	0	0	0	0	0	0	0	0	0	0	0
Calceolaria angustifolia (Lindl.) Sweet	Phanerophytes	Calceolariaceae	0	0	0	0	0	0	0	1	0	0	0	0	0	0	0	0	0	0	0	0	0
Calceolaria inamoena Kraenzl.	Phanerophytes	Calceolariaceae	0	0	0	0	0	0	0	1	0	0	0	0	0	0	0	0	0	0	0	0	0
Calceolaria lobata Cav.	Chamaephytes	Calceolariaceae	0	0	0	0	0	0	0	1	0	0	0	0	0	0	0	0	0	0	0	0	0
Calceolaria paposana Phil.	Chamaephytes	Calceolariaceae	0	0	0	0	0	0	0	0	0	0	0	0	0	0	0	0	0	0	0	0	1
Calceolaria parvifolia Wedd.	Chamaephytes	Calceolariaceae	0	0	0	0	0	0	0	1	0	0	0	0	0	0	0	0	0	0	0	0	0
Calceolaria pisacomensis Meyen ex Walp.	Hemikryptophytes	Calceolariaceae	0	0	0	0	0	0	0	1	0	0	0	0	0	0	0	0	0	0	0	0	0
Calceolaria plectranthifolia Walp.	Hemikryptophytes	Calceolariaceae	0	0	0	0	0	0	0	1	0	0	0	0	0	0	0	0	0	0	0	0	0
Calceolaria sclerophylla Molau	Chamaephytes	Calceolariaceae	0	0	0	0	0	0	0	1	0	0	0	0	0	0	0	0	0	0	0	0	0
Cantua buxifolia Juss. ex Lam.	Phanerophytes	Polemoniaceae	0	0	0	0	0	0	0	1	0	0	0	0	0	0	0	0	0	0	0	0	0
Capsella bursa-pastoris (L.) Medik.	Therophytes	Brassicaceae	0	0	0	0	0	0	0	1	0	0	0	0	0	0	0	0	0	0	0	0	0
Cardionema ramosissima (Weinm.) A. Nelson & J.F. Macbr.	Hemikryptophytes	Caryophyllaceae	0	0	0	0	1	0	1	0	0	0	0	0	0	0	0	0	0	0	0	0	0
Cardiospermum corindum L.	Parasite	Sapindaceae	0	0	0	0	0	0	0	0	0	0	0	1	0	0	0	0	0	0	0	0	0
Cenchrus echinatus L.	Therophytes	Poaceae	0	0	0	0	0	0	0	1	0	0	0	0	0	0	0	0	0	0	0	0	0
Cenchrus incertus M.A. Curtis	Therophytes	Poaceae	0	0	0	0	0	0	0	0	0	0	1	1	0	0	0	0	0	0	0	0	0
Centaurea cachinalensis Phil.	Phanerophytes	Asteraceae	0	0	0	0	0	0	0	0	0	0	0	0	0	0	0	0	0	0	0	0	1
Centaurea melitensis L.	Therophytes	Asteraceae	0	0	0	0	0	0	0	0	0	0	0	1	0	0	0	0	0	0	0	0	0
Cerastium nanum Muschl.	?	Caryophyllaceae	0	0	0	0	0	0	0	1	0	0	0	0	0	0	0	0	0	0	0	0	0
Chaetanthera perpusilla (Wedd.) Anderb. & S.E. Freire	Therophytes	Asteraceae	1	1	1	0	0	0	0	0	0	0	0	0	0	0	0	0	0	0	0	0	0
Cheilanthes mollis (Kunze) C. Presl	Geophytes	Pteridaceae	0	0	0	0	0	0	0	0	0	0	0	0	0	0	0	1	0	1	0	1	1
Cheilanthes peruviana (Desv.) T. Moore]	Geophytes	Pteridaceae	0	0	0	0	0	0	0	1	0	0	0	0	0	0	0	0	0	0	0	0	0
Cheilanthes pruinata Kaulf.	Geophytes	Pteridaceae	0	0	0	0	0	0	0	1	0	0	0	0	0	0	0	0	0	0	0	0	0
Chenopodium album L.	Therophytes	Chenopodiaceae	0	0	0	0	0	0	0	1	0	0	0	0	0	0	0	0	0	0	0	0	0
Chenopodium ambrosioides L.	Hemikryptophytes	Chenopodiaceae	0	0	0	0	0	0	0	1	0	0	0	0	0	0	0	0	0	0	0	0	0
Chenopodium frigidum Phil.	Therophytes	Chenopodiaceae	0	0	0	1	0	0	0	0	0	0	0	0	0	0	0	0	0	0	0	0	0
Chenopodium murale L.	Therophytes	Chenopodiaceae	0	0	0	0	0	0	0	1	0	0	1	1	1	0	0	0	0	0	0	0	1
Chenopodium petiolare Kunth	Hemikryptophytes	Chenopodiaceae	0	0	0	0	0	1	0	1	0	0	1	1	1	0	0	1	1	1	1	1	1
Chersodoma arequipensis (Cuatrec.) Cuatrec.	Chamaephytes	Asteraceae	0	1	0	0	1	0	0	0	0	0	0	0	0	0	0	0	0	0	0	0	0
Chersodoma jodopappa (Sch. Bip. ex Wedd.) Cabrera	Phanerophytes	Asteraceae	0	0	0	0	0	0	0	1	0	0	0	0	0	0	0	0	0	0	0	0	0
Chlidanthus fragrans Herb.	Geophytes	Amaryllidaceae	0	0	0	0	0	0	0	0	0	0	1	0	0	0	0	0	0	0	0	0	0
Chloris pycnothrix Trin.	Therophytes	Poaceae	0	0	0	0	0	0	0	0	0	0	0	1	0	0	0	0	0	0	0	0	0
Chloris radiata (L.) Sw.	Therophytes	Poaceae	0	0	0	0	0	0	0	1	0	0	0	0	0	0	0	0	0	0	0	0	0
Chloris virgata Sw.	Therophytes	Poaceae	0	0	0	0	0	0	0	1	0	1	1	0	0	0	0	0	0	0	0	0	0
Chorizanthe commissuralis J. Rémy	Therophytes	Portulacaceae	1	1	1	1	0	0	0	0	0	0	0	0	0	0	0	0	0	0	0	0	0
Chuquiraga atacamensis Kuntze	Phanerophytes	Asteraceae	0	0	0	0	0	1	0	0	0	0	0	0	0	0	0	0	0	0	0	0	0
Chuquiraga kuschelii Acevedo	Phanerophytes	Asteraceae	0	0	0	0	0	0	1	0	0	0	0	0	0	0	0	0	0	0	0	0	0
Chuquiraga spinosa Less. subsp. Rotundifolia	Hemikryptophytes	Asteraceae	0	0	0	0	0	0	0	1	0	0	0	0	0	0	0	0	0	0	0	0	0
Chuquiraga ulicina (Hook. & Arn.) Hook. & Arn.	Phanerophytes	Asteraceae	0	0	0	0	0	0	0	0	0	0	0	0	0	0	0	0	0	0	1	0	1
Cichorium intybus L.	Therophytes	Asteraceae	0	0	0	0	0	0	0	1	0	0	0	0	0	0	0	0	0	0	0	0	0
Cistanthe amaranthoides D.I. Ford	?	Portulacaceae	0	0	0	0	0	0	0	0	0	0	0	0	0	0	0	0	1	1	1	0	1
Cistanthe cachinalensis (Phil.) Peralta & D.I. Ford	Therophytes	Portulacaceae	0	0	0	0	0	0	0	0	0	0	0	0	0	0	0	0	0	0	0	0	1
Cistanthe calycina (Phil.) Carolin ex Hershkovitz	Therophytes	Portulacaceae	0	0	0	0	0	0	0	0	0	1	1	0	0	0	0	0	0	0	0	0	1
Cistanthe celosioides (Phil.) Carolin ex Hershkovitz	Therophytes	Portulacaceae	0	0	0	0	0	1	1	0	0	1	1	0	1	1	0	0	1	0	1	1	0
Cistanthe cephalophora (I.M. Johnst.) Carolin ex	Therophytes	Portulacaceae	0	0	0	0	0	0	0	0	0	0	0	0	0	0	0	0	0	0	0	0	1
Cistanthe chrysantha (I.M. Johnst.) Peralta & D.I. Ford	Therophytes	Portulacaceae	0	0	0	0	0	0	0	0	0	0	0	0	0	0	0	0	0	0	0	0	1
Cistanthe grandiflora (Lindl.) Schltdl.	Hemikryptophytes	Portulacaceae	0	0	0	0	0	0	0	0	0	0	0	0	0	0	0	1	1	1	1	1	0
Cistanthe lamprosperma (I.M. Johnst.) Peralta & D.I. Ford	Hemikryptophytes	Portulacaceae	0	0	0	0	0	0	0	0	0	0	0	0	0	0	0	0	0	0	0	0	1
Cistanthe longiscapa (Barn?oud) Carolin ex Hershkovitz	Therophytes	Portulacaceae	0	0	0	0	0	0	0	0	0	0	0	0	0	0	0	0	1	1	1	1	0
Cistanthe paniculata (Ruiz & Pav.) Carolin ex Hershk.	Hemikryptophytes	Montiaceae	0	0	0	0	0	0	0	0	0	0	1	0	0	0	0	0	0	0	0	0	0
Cistanthe salsoloides (Barn?oud) Carolin ex Hershkovitz	Therophytes	Portulacaceae	0	0	0	0	0	1	0	0	0	0	0	0	0	0	0	0	0	0	0	0	0
Cistanthe thyrsoidea (Reiche) Peralta & D.I. Ford	Therophytes	Portulacaceae	1	0	0	0	0	0	0	0	0	0	0	0	0	0	0	0	0	0	0	0	0
Clematis seemannii Kuntze	Parasite	Ranunculaceae	0	0	0	0	0	0	0	1	0	0	0	0	0	0	0	0	0	0	0	0	0
Cleome chilensis DC.	Therophytes	Capparaceae	0	0	0	0	0	0	0	0	0	0	0	0	1	0	0	1	1	1	0	0	1
Clinopodium bolivianum (Benth.) Kuntze	Phanerophytes	Lamiaceae	0	0	0	0	0	0	0	1	0	0	0	0	0	0	0	0	0	0	0	0	0
Colignonia parviflora (Kunth) Choisy	?	Nyctaginacea	0	0	0	0	0	0	0	1	0	0	0	0	0	0	0	0	0	0	0	0	0
Colletia spinosissima J.F. Gmel.	Phanerophytes	Rhamnaceae	0	0	0	0	0	0	0	1	0	0	0	0	0	0	0	0	0	0	0	0	0
Conanthera campanulata Lindl.	Geophytes	Tecophileaceae	0	0	0	0	0	0	0	0	0	0	0	0	0	0	0	0	0	0	0	0	1
Convolvulus chilensis Pers.	Parasite	Convolvulaceae	0	0	0	0	0	0	0	0	0	0	0	1	0	0	0	0	0	0	0	0	0
Convolvulus crenatifolius Ruiz & Pav.	Parasite	Convolvulaceae	0	0	0	0	0	0	0	1	0	0	0	0	0	0	0	0	0	0	0	0	0
Conyza bonariensis (L.) Cronquist	Therophytes	Asteraceae	0	0	0	0	0	0	0	1	0	0	0	0	0	0	0	0	0	0	0	0	0
Copiapoa humilis (Phil.) Hutchison	Therophytes	Cactaceae	0	0	0	0	0	0	0	0	0	0	0	0	0	0	0	0	0	0	0	0	1
Cordia lutea Lam.	Phanerophytes	Boraginaceae	0	0	0	0	0	0	0	1	0	0	0	0	0	0	0	0	0	0	0	0	0
Corryocactus brevistylus (K. Schum. ex Vaupel) Britton & Rose	Phanerophytes	Cactaceae	0	0	0	0	0	0	0	1	0	0	0	0	0	0	0	0	0	0	0	0	0
Cortaderia jubata (Lemoine ex Carri?re) Stapf	Hemikryptophytes	Poaceae	0	0	0	0	0	0	0	1	0	0	0	0	0	0	0	0	0	0	0	0	0
Cotula australis (Sieber ex Spreng.) Hook. f.	Therophytes	Asteraceae	0	0	0	0	0	0	0	1	0	0	0	1	0	0	0	0	0	0	0	0	0
Crassula connata (Ruiz & Pav.) A. Berger	Therophytes	Crassulaceae	0	0	0	0	0	0	0	0	0	0	0	0	0	0	0	0	0	0	0	0	1
Cristaria aspera Gay	Therophytes	Malvaceae	0	0	0	0	0	0	0	0	0	0	1	0	0	0	0	0	0	0	0	0	0
Cristaria dissecta Hook. & Arn.	Therophytes	Portulacaceae	0	0	0	0	0	0	0	0	0	0	0	0	0	0	1	0	0	0	0	0	0
Cristaria gracilis Gay	Therophytes	Malvaceae	0	0	0	0	0	0	0	0	0	0	1	0	0	0	0	0	0	0	0	0	0
Cristaria integerrima Phil.	Phanerophytes	Malvaceae	0	0	0	0	0	0	0	0	0	0	0	0	0	0	0	0	0	1	0	0	1
Cristaria molinae Gay	Therophytes	Malvaceae	0	0	0	0	0	0	0	0	0	0	0	0	1	0	0	1	1	1	1	0	1
Cristaria multifida (Dombey ex Cav.) Cav.	Therophytes	Portulacaceae	0	1	1	1	0	0	0	0	0	1	1	1	0	0	0	0	0	0	0	0	0
Cristaria tenuissima M. Muoz	Therophytes	Malvaceae	0	0	0	0	0	0	0	0	0	0	0	0	0	0	1	0	0	0	0	0	0
Cristaria viridiluteola Gay	Therophytes	Malvaceae	0	0	0	0	0	0	0	0	0	0	0	0	0	0	0	0	1	1	0	1	0
Cristaria viridi-luteola var. geraniifolia Reiche	?	Malvaceae	0	0	0	0	0	0	0	0	0	0	0	0	0	0	0	0	1	0	0	0	0
Crotalaria incana L.	Phanerophytes	Fabaceae	0	0	0	0	0	0	0	1	0	0	0	0	0	0	0	0	0	0	0	0	0
Croton alnifolius Lam.	Phanerophytes	Euphorbiaceae	0	0	0	0	0	0	0	0	0	0	0	1	0	0	0	0	0	0	0	0	0
Croton rivinifolius Kunth	Phanerophytes	Euphorbiaceae	0	0	0	0	0	0	0	0	0	0	0	1	0	0	0	0	0	0	0	0	0
Croton ruizianus Mll. Arg.	Phanerophytes	Euphorbiaceae	0	0	0	0	0	0	0	0	0	0	0	1	0	0	0	0	0	0	0	0	0
Cruckshanksia pumila Clos	Therophytes	Rubiaceae	0	0	0	0	0	0	0	0	0	0	0	0	0	0	0	0	0	0	0	0	1
Cryptantha clandestina (Trevir.) I.M. Johnst.	Therophytes	Boraginaceae	0	0	0	0	0	0	0	0	0	0	0	0	0	0	0	0	0	0	0	0	1
Cryptantha filaginea (Phil.) Reiche	Therophytes	Boraginaceae	1	0	0	1	0	0	0	0	0	0	0	0	0	0	0	0	0	0	0	0	1
Cryptantha filiformis (Phil.) Reiche	Therophytes	Boraginaceae	0	0	0	0	0	0	0	0	0	0	0	0	1	0	0	1	1	1	1	1	1
Cryptantha globulifera (Clos) Reiche	Therophytes	Boraginaceae	0	0	0	1	0	0	0	0	0	0	0	0	0	0	0	0	0	0	0	0	0
Cryptantha parviflora (Phil.) Reiche	Therophytes	Boraginaceae	0	0	0	0	0	0	1	1	0	1	1	1	0	0	0	0	0	0	0	0	0
Cryptantha peruviana I. M. Johnston	Therophytes	Boraginaceae	0	1	1	0	0	0	0	1	0	0	0	0	0	0	0	0	0	0	0	0	0
Cryptantha phaceloides (Clos) Reiche	Therophytes	Boraginaceae	0	0	0	0	0	1	0	0	0	0	0	0	0	0	0	0	0	0	0	0	0
Cumulopuntia sphaerica (C.F. Foerst.) E.F. Anderson	Chamaephytes	Cactaceae	1	0	0	0	0	0	0	1	0	0	0	0	0	0	0	1	1	1	1	1	1
Cuscuta foetida Kunth	Parasite	Convolvulaceae	0	0	0	0	0	0	0	0	0	0	1	0	0	0	0	0	0	0	0	0	0
Cyclanthera mathewsii Arn. ex A. Gray	Parasite	Cucurbitaceae	0	0	0	0	0	0	0	1	0	0	0	0	0	0	0	0	0	0	0	0	0
Cyclospermum laciniatum (DC.) Constance	Therophytes	Apiaceae	0	0	0	0	0	0	0	0	0	0	1	1	0	0	0	1	0	1	1	1	1
Cyclospermum leptophyllum (Pers.) Sprague	Therophytes	Apiaceae	0	0	0	0	0	0	0	1	0	0	0	0	0	0	0	0	0	0	0	0	0
Cylindropuntia tunicata (Lehm.) F.M. Knuth	Phanerophytes	Cactaceae	0	0	0	0	0	0	0	0	0	0	0	0	0	0	0	0	0	0	0	0	1
Cynanchum atacamense Liede	Parasite	Apocynaceae	0	0	0	0	0	0	0	0	0	0	0	0	0	0	0	0	0	0	1	1	0
Cynodon dactylon (L.) Pers.	Hemikryptophytes	Poaceae	0	0	0	0	0	0	0	0	0	0	1	0	0	0	0	0	0	0	0	0	0
Cynodon maritimus Kunth	Hemikryptophytes	Poaceae	0	0	0	0	0	0	0	1	0	0	0	0	0	0	0	0	0	0	0	0	0
Cyperus corymbosus Rottb.	Hemikryptophytes	Cyperaceae	0	0	0	0	0	0	0	1	0	0	0	0	0	0	0	0	0	0	0	0	0
Cyperus laevigatus L.	Hemikryptophytes	Cyperaceae	0	0	0	0	0	0	0	0	0	0	1	0	0	0	0	0	0	0	0	0	0
Cyperus tacnensis Nees & Meyen	Hemikryptophytes	Cyperaceae	0	0	0	0	0	0	0	1	0	0	0	0	0	0	0	0	0	0	0	0	0
Cystopteris fragilis (L.) Bernh.	Geophytes	Dryopteridaceae	0	0	0	0	0	0	0	1	0	0	0	0	0	0	0	0	0	0	0	0	0
Dalea moquehuana J.F. Macbr.	Therophytes	Fabaceae	1	0	0	0	0	0	0	1	0	0	0	0	0	0	0	0	0	0	0	0	0
Dalea onobrychis DC.	Phanerophytes	Fabaceae	0	0	0	0	0	0	0	1	0	0	0	0	0	0	0	0	0	0	0	0	0
Dalea pennellii (J.F. Macbr.) J.F. Macbr.	Chamaephytes	Fabaceae	0	0	0	0	0	0	0	0	0	0	1	0	0	0	0	0	0	0	0	0	0
Datura stramonium L.	Therophytes	Solanaceae	0	0	0	0	0	0	0	1	0	0	0	0	0	0	0	0	0	0	0	0	0
Descurainia myriophylla (Willd. ex DC.) R.E. Fr.	Therophytes	Brassicaeae	0	0	1	0	0	0	0	0	0	0	0	0	0	0	0	0	0	0	0	0	0
Descurainia stricta (Phil.) Prantl ex Reiche	Therophytes	Brassicaceae	0	0	0	0	0	1	0	0	0	0	0	0	0	0	0	0	0	0	0	0	1
Desmanthus virgatus (L.) Willd.	Chamaephytes	Fabaceae	0	0	0	0	0	0	0	1	0	0	0	0	0	0	0	0	0	0	0	0	0
Desmodium scorpiurus (Sw.) Poir.	Hemikryptophytes	Fabaceae	0	0	0	0	0	0	0	1	0	0	0	0	0	0	0	0	0	0	0	0	0
Deyeuxia violacea Wedd.	Hemikryptophytes	Poaceae	0	0	0	0	0	0	0	1	0	0	0	0	0	0	0	0	0	0	0	0	0
Dicliptera ruiziana Wassh.	Therophytes	Acanthaceae	0	0	0	0	0	0	0	0	0	0	0	1	0	0	0	0	0	0	0	0	0
Dicliptera tomentosa (Vahl) Nees	Chamaephytes	Acanthaceae	0	0	0	0	0	0	0	1	0	0	0	0	0	0	0	0	0	0	0	0	0
Diplostephium meyenii Wedd.	Phanerophytes	Asteraceae	0	0	0	0	1	1	0	1	0	0	0	0	0	0	0	0	0	0	0	0	0
Diplostephium tacorense Hieron.	Phanerophytes	Asteraceae	0	0	0	0	0	0	0	1	0	0	0	0	0	0	0	0	0	0	0	0	0
Distichlis spicata (L.) Greene	Hemikryptophytes	Poaceae	0	0	0	0	0	0	0	0	0	0	0	1	0	0	0	0	0	0	0	0	0
Domeykoa oppositifolia Phil.	Therophytes	Apiaceae	0	0	0	0	0	0	0	0	0	0	0	0	0	0	0	0	0	0	0	0	1
Domeykoa saniculifolia Mathias & Constance	?	Apiaceae	0	0	0	0	0	0	0	0	0	0	1	1	0	0	0	0	0	0	0	0	0
Drymaria paposana Phil.	Therophytes	Caryophyllaceae	0	0	0	0	0	0	0	1	0	0	0	1	1	0	0	0	0	0	0	0	1
Dunalia spinosa (Meyen) Dammer	Phanerophytes	Solanaceae	0	0	0	0	0	0	0	1	0	0	0	0	0	0	0	0	0	0	0	0	0
Echinochloa crus-pavonis (Kunth) Schult.	Therophytes	Poaceae	0	0	0	0	0	0	0	1	0	0	0	0	0	0	0	0	0	0	0	0	0
Echinopsis pachanoi (Britton & Rose) Friedrich & G.D. Rowley	Phanerophytes	Cactaceae	0	0	0	0	0	0	0	1	0	0	0	0	0	0	0	0	0	0	0	0	0
Echinopsis pampana (Britton & Rose) D.R. Hunt	Chamaephytes	Cactaceae	0	0	0	0	0	0	0	1	0	0	0	0	0	0	0	0	0	0	0	0	0
Eleocharis geniculata (L.) Roem. & Schult.	Therophytes	Cyperaceae	0	0	0	0	0	0	0	1	0	0	0	0	0	0	0	0	0	0	0	0	0
Encelia canescens Lam.	Chamaephytes	Asteraceae	1	0	0	0	0	0	0	0	0	0	1	0	0	0	0	0	0	0	0	0	1
Enneapogon desvauxii P. Beauv.	Hemikryptophytes	Poaceae	0	0	0	0	0	0	0	1	0	1	0	0	0	0	0	0	0	0	0	0	0
Ephedra americana Humb. & Bonpl. ex Willd.	Phanerophytes	Ephedraceae	0	0	0	0	0	0	0	1	0	0	1	0	0	0	0	0	0	0	0	0	0
Ephedra breana Phil.	Phanerophytes	Ephedracea e	0	0	0	0	1	1	1	0	0	0	0	0	1	0	1	1	1	1	1	1	1
Ephedra chilensis C. Presl	Phanerophytes	Ephedraceae	0	0	0	0	0	0	0	0	0	1	0	0	0	0	0	0	0	0	0	0	0
Ephedra multiflora Phil. ex Stapf	Phanerophytes	Ephedraceae	0	0	1	0	0	0	0	0	0	0	0	0	0	0	0	0	0	0	0	0	0
Ephedra rupestris Benth.	Chamaephytes	Ephedraceae	0	0	0	0	0	0	0	1	0	0	0	0	0	0	0	0	0	0	0	0	0
Epilobium denticulatum Ruiz & Pav.	Hemikryptophytes	Onagraceae	0	0	0	0	0	0	0	1	0	0	0	0	0	0	0	0	0	0	0	0	0
Equisetum bogotense Kunth	Hemikryptophytes	Equisetaceae	0	0	0	0	0	0	0	1	0	0	0	0	0	0	0	0	0	0	0	0	0
Eragrostis cilianensis (All.) Vignolo ex Janch.	Therophytes	Poaceae	0	0	0	0	0	0	0	1	0	0	0	0	0	0	0	0	0	0	0	0	0
Eragrostis mexicana (Hornem.) Link subsp. virescens (J. Presl) S.D. Koch & Sanch?z Vega	Therophytes	Poaceae	1	0	0	0	0	0	0	1	0	1	0	0	0	0	0	0	0	0	0	0	0
Eragrostis nigricans (Kunth) Steud.	Therophytes	Poaceae	0	0	0	0	0	0	0	1	11	0	0	0	0	0	0	0	0	0	0	0	0
Eragrostis peruviana (Jacq.) Trin.	Therophytes	Poaceae	0	0	0	0	0	0	1	0	0	0	1	1	0	0	0	0	0	0	0	0	0
Eragrostis pilgeri Fedde	Hemikryptophytes	Poaceae	0	0	0	0	0	0	0	0	1	0	0	0	0	0	0	0	0	0	0	0	0
Eragrostis weberbaueri Pilg.	Hemikryptophytes	Poaceae	0	0	0	0	0	0	0	0	1	0	1	0	0	0	0	0	0	0	0	0	0
Eremocharis fruticosa Phil.	Phanerophytes	Apiaceae	0	0	0	0	0	0	0	0	0	0	0	0	0	0	0	0	0	0	0	1	0
Eriochloa polystachya Kunth	Hemikryptophytes	Poaceae	0	0	0	0	0	0	0	1	0	0	0	0	0	0	0	0	0	0	0	0	0
Erodium cicutarium (L.) L?H?r. ex Aiton	Therophytes	Geraniaceae	0	0	0	0	0	0	0	1	1	0	0	0	1	0	0	0	0	0	0	1	1
Erodium malacoides (L.) L?H?r. ex Aiton	Therophytes	Geraniaceae	0	0	0	0	0	0	0	1	0	0	0	0	0	0	0	0	0	0	0	0	1
Eulychnia iquiquensis (K. Schum.) Britton & Rose	Phanerophytes	Cactaceae	0	0	0	0	0	0	0	0	0	0	0	0	1	1	1	1	1	1	1	1	1
Euphorbia hirta L.	Therophytes	Euphorbiaceae	0	0	0	0	0	0	0	1	0	0	0	0	0	0	0	0	0	0	0	0	0
Euphorbia hypericifolia L.	Hemikryptophytes	Euphorbiaceae	0	0	0	0	0	0	0	1	0	0	1	0	0	0	0	0	0	0	0	0	0
Euphorbia meyeniana Klotzsch	Therophytes	Euphorbiaceae	0	0	0	0	0	0	0	0	0	1	0	0	0	0	0	0	0	0	0	0	0
Euphorbia micromera Boiss.	Hemikryptophytes	Euphorbiaceae	0	0	0	0	0	0	0	0	0	1	0	0	0	0	0	0	0	0	0	0	0
Euphorbia peplus L.	Therophytes	Euphorbiaceae	0	0	0	0	0	0	0	1	0	0	0	0	0	0	0	0	0	0	0	0	0
Euphorbia serpens Kunth	Hemikryptophytes	Euphorbiaceae	0	0	0	0	0	0	0	1	0	0	1	0	0	0	0	0	0	0	0	0	0
Euphorbia tacnesis Phil.	?	Euphorbiaceae	0	0	0	0	0	0	0	0	0	0	1	0	0	0	0	0	0	0	0	0	0
Euploca pilosa (Ruiz & Pav.) Luebert	Chamaephytes	Boraginaceae	0	0	0	0	0	0	0	0	0	1	0	0	0	0	0	0	0	0	0	0	0
Exodeconus flavus (I.M. Johnst.) Axelius & D?Arcy	Therophytes	Solanaceae	1	0	0	0	0	0	0	1	0	0	0	0	0	0	0	0	0	0	0	0	0
Exodeconus integrifolius (Phil.) Axelius	Therophytes	Solanaceae	0	0	1	0	0	0	0	0	0	0	0	0	0	0	0	0	0	0	0	0	0
Exodeconus pusillus (Bitter) Axelius	Therophytes	Solanaceae	0	1	0	1	0	0	0	0	0	1	0	0	0	0	0	0	0	0	0	0	0
Fabiana denudata Miers	Phanerophytes	Solanaceae	0	0	0	0	1	1	0	0	0	0	0	0	0	0	0	0	0	0	0	0	0
Fabiana ramulosa (Wedd.) Hunz. & Barboza	Phanerophytes	Solanaceae	0	1	1	0	1	1	1	0	0	0	0	0	0	0	0	0	0	0	0	0	0
Fabiana stephanii Hunz. & Barboza	Phanerophytes	Solanaceae	0	0	0	0	0	0	0	1	0	0	0	0	0	0	0	0	0	0	0	0	0
Fagonia chilensis Hook. & Arn.	Hemikryptophytes	Zygophyllaceae	1	0	0	0	0	0	0	1	0	1	0	0	0	0	0	0	0	0	0	0	1
Festuca dolichophylla J. Presl	Hemikryptophytes	Poaceae	0	0	0	0	0	0	0	1	0	0	0	0	0	0	0	0	0	0	0	0	0
Festuca orthophylla Pilg.	Hemikryptophytes	Poaceae	0	0	0	0	0	0	0	1	0	0	0	0	0	0	0	0	0	0	0	0	0
Flaveria bidentis (L.) Kuntze	Therophytes	Asteraceae	0	0	0	0	0	0	0	1	0	0	0	1	0	0	0	0	0	0	0	0	0
Frankenia chilensis C. Presl	Phanerophytes	Frankeniaceae	0	0	0	0	0	0	0	0	0	0	0	0	1	0	0	0	1	1	1	1	1
Galinsoga parviflora Cav.	Therophytes	Asteraceae	0	0	0	0	0	0	0	1	0	0	0	0	0	0	0	0	0	0	0	0	0
Galium aparine L.	Therophytes	Rubiaceae	0	0	0	0	0	0	0	0	0	0	0	0	0	0	0	1	0	0	1	0	1
Galium corymbosum Ruiz & Pav.	Hemikryptophytes	Rubiaceae	0	0	0	0	0	1	0	0	0	0	0	0	0	0	0	0	0	0	0	0	0
Galium weberbaueri Krause	Therophytes	Rubiaceae	0	0	0	0	0	0	0	1	0	0	0	0	0	0	0	0	0	0	0	0	0
Gamochaeta americana (Mill.) Wedd.	Hemikryptophytes	Asteraceae	0	0	0	0	0	0	0	1	0	0	0	1	0	0	0	0	0	0	0	0	0
Gamochaeta purpurea (L.) Cabrera	Therophytes	Asteraceae	0	0	0	0	0	0	0	1	1	0	1	1	0	0	0	0	0	0	0	0	0
Gamochaeta sphacelata (Kunth) Cabrera	Hemikryptophytes	Asteraceae	0	0	0	0	0	0	0	0	0	0	0	0	0	0	0	0	0	0	0	0	1
Geranium core-core Steud.	Hemikryptophytes	Geraniaceae	0	0	0	0	0	0	0	1	0	0	0	0	0	0	0	0	0	0	0	0	0
Geranium sessiliflorum Cav.	Hemikryptophytes	Geraniaceae	0	0	0	0	0	0	0	1	0	0	0	0	0	0	0	0	0	0	0	0	0
Gilia laciniata Ruiz & Pav.	Therophytes	Polemoniaceae	0	0	1	0	0	0	0	0	1	1	0	1	0	0	0	0	0	0	0	0	0
Glandularia atacamensis (Reiche) J.M. Watson & A. Hoffm.	Hemikryptophytes	Verbenaceae	0	0	0	0	0	0	0	0	0	0	0	0	0	0	0	0	1	1	1	1	0
Gossypium barbadense L.	Phanerophytes	Malvaceae	0	0	0	0	0	0	0	1	0	0	0	0	0	0	0	0	0	0	0	0	0
Grindelia brachystephana Griseb.	Chamaephytes	Asteraceae	0	0	0	0	0	0	0	1	0	0	0	0	0	0	0	0	0	0	0	0	0
Grindelia glutinosa (Cav.) Mart.	Chamaephytes	Asteraceae	0	0	0	0	0	0	0	1	0	0	1	1	0	0	0	0	0	0	0	0	0
Grindelia tarapacana Phil.	Phanerophytes	Asteraceae	0	0	0	0	0	0	0	1	1	0	0	0	0	0	0	0	0	0	0	0	0
Gutierrezia espinosae Acevedo	Phanerophytes	Asteraceae	0	0	0	0	0	0	0	0	0	0	0	0	0	0	0	0	0	0	1	0	0
Gynoxys longistyla (Greenm. & Cuatrec.) Cuatrec.	Phanerophytes	Asteraceae	0	0	0	0	0	0	0	1	0	0	0	0	0	0	0	0	0	0	0	0	0
Haageocereus decumbens (Vaupel) Backeb.	Chamaephytes	Cactaceae	0	0	0	0	0	0	0	0	0	0	1	0	1	1	1	0	0	0	0	0	0
haetanthera linearis Poepp. ex Less.	Therophytes	Asteraceae	0	0	0	0	0	0	0	0	0	0	0	0	0	0	0	0	0	0	0	0	1
Helenium atacamense Cabrera	Therophytes	Asteraceae	0	0	0	0	0	0	0	0	0	0	0	0	0	0	0	0	0	0	0	0	1
Heliotropium curassavicum L.	Hemikryptophytes	Boraginaceae	0	0	0	0	0	0	0	1	0	0	0	0	0	0	0	0	0	0	0	0	0
Heliotropium curassavicum L.	Hemikryptophytes	Boraginaceae	0	0	0	0	0	0	0	0	0	0	1	1	0	0	0	0	0	0	0	0	0
Heliotropium jaffuelii I.M. Johnst.	Phanerophytes	Boraginaceae	0	0	0	0	0	0	0	0	0	0	0	0	0	0	0	0	0	0	0	0	1
Heliotropium krauseanum Fedde	Phanerophytes	Boraginaceae	0	0	0	0	0	0	0	0	0	0	1	1	0	0	1	0	0	0	0	0	0
Heliotropium megalanthum I.M. Johnst.	Phanerophytes	Boraginaceae	0	0	0	0	0	0	0	1	1	0	0	0	0	0	0	0	0	0	0	0	0
Heliotropium microstachyum Ruiz & Pav.	Hemikryptophytes	Boraginaceae	0	0	0	0	0	0	0	1	0	0	0	0	0	0	0	0	0	0	0	0	0
Heliotropium toratense I.M. Johnst.	Chamaephytes	Boraginaceae	0	0	0	0	0	0	0	1	0	0	0	0	0	0	0	0	0	0	0	0	0
Helogyne apaloidea Nuttall	Phanerophytes	Asteraceae	0	0	0	0	0	0	0	1	0	0	0	0	0	0	0	0	0	0	0	0	0
Heterosperma ferreyrii H. Rob.	Therophytes	Asteraceae	0	0	0	0	0	0	0	1	0	0	1	0	0	0	0	0	0	0	0	0	0
Heterosperma nanum (Nutt.) Sherff	Therophytes	Asteraceae	0	0	0	0	0	0	0	1	0	0	0	0	0	0	0	0	0	0	0	0	0
Heterosperma ovatifolium Cav.	Therophytes	Asteraceae	1	0	0	0	0	0	0	0	0	0	0	0	0	0	0	0	0	0	0	0	0
Hoffmannseggia doellii Phil.	Hemikryptophytes	Fabaceae	0	0	0	0	0	1	0	0	0	0	0	0	0	0	0	0	0	0	0	0	0
Hoffmannseggia miranda Sandw.	Chamaephytes	Fabaceae	0	0	0	0	0	0	0	1	0	0	0	1	0	0	0	0	0	0	0	0	0
Hoffmannseggia prostrata Lag. ex DC.	Hemikryptophytes	Fabaceae	0	0	0	0	0	0	0	0	0	1	1	1	0	1	0	0	1	1	1	0	1
Hoffmannseggia stipulata Sandwith	Chamaephytes	Fabaceae	0	0	0	0	0	0	0	0	0	0	0	1	0	0	0	0	0	0	0	0	0
Hoffmannseggia ternata Phil.	Hemikryptophytes	Fabaceae	1	0	0	0	0	0	0	0	0	0	0	0	0	0	0	0	0	0	0	0	0
Homalocarpus digitatus (Phil.) Mathias & Constance	Therophytes	Apiaceae	0	0	0	0	0	0	0	0	0	1	0	0	0	0	0	0	0	0	0	0	0
Huidobria chilensis Gay	Phanerophytes	Loasaceae	0	0	0	0	0	0	0	0	0	0	0	0	0	0	0	0	0	0	0	0	1
Huidobria fruticosa Phil.	Phanerophytes	Loasaceae	0	0	0	0	0	0	0	0	0	0	0	0	0	0	0	0	0	0	0	0	1
Hydrocotyle bonariensis Lam.	Hemikryptophytes	Apiaceae	0	0	0	0	0	0	0	1	0	0	0	1	0	0	0	0	0	0	0	0	0
Ipomoea dumetorum Willd. ex Roem. & Schult.	Parasite	Convolvulaceae	0	0	0	0	0	0	0	0	0	0	1	0	1	0	0	0	0	0	0	0	0
Islaya caligophila (R. Pinto) Fa?ndez	Therophytes	Cactaceae	0	0	0	0	0	0	0	0	0	0	0	0	0	0	0	0	0	1	0	0	0
Islaya iquiquensis (F. Ritter) Fa?ndez & R. Kiesling	Therophytes	Cactaceae	0	0	0	0	0	0	0	0	0	0	0	0	1	1	0	1	0	0	1	1	1
Islaya laui (Luthy) Fa?ndez	Therophytes	Cactaceae	0	0	0	0	0	0	0	0	0	0	0	0	0	0	0	0	0	0	0	0	1
Jarava annua (Mez) Peailillo	Therophytes	Poaceae	1	0	0	0	0	0	0	1	0	0	0	0	0	0	0	0	0	0	0	0	1
Jarava frigida (Phil.) F. Rojas	Hemikryptophytes	Poaceae	0	1	0	0	0	1	0	0	0	0	0	0	0	0	0	0	0	0	0	0	0
Jarava ichu Ruiz & Pav.	Hemikryptophytes	Poaceae	0	0	0	0	0	0	0	1	0	0	0	0	0	0	0	0	0	0	0	0	0
Jarava plumosula (Nees ex Steud.) F. Rojas	Hemikryptophytes	Poaceae	0	0	0	0	0	0	0	0	0	0	0	0	0	0	0	0	0	0	0	0	1
Jarava vaginata (Phil.) F. Rojas	Hemikryptophytes	Poaceae	0	0	0	0	0	0	0	0	0	0	0	0	0	0	0	0	1	1	1	1	0
Juncus bufonius L.	Therophytes	Juncaceae	0	0	0	0	0	0	0	1	0	0	0	0	0	0	0	0	0	0	0	0	0
Juncus pallescens Lam.	Hemikryptophytes	Juncacea e	0	0	0	0	0	0	0	1	0	0	0	0	0	0	0	0	0	0	0	0	0
Junellia arequipensis (Botta) Botta	Phanerophytes	Verbenaceae	0	1	0	0	0	0	0	0	0	0	0	0	0	0	0	0	0	0	0	0	0
Junellia clavata (Ruiz & Pav.) N. O'Leary & M?lgura	Chamaephytes	Verbenaceae	0	0	0	0	0	0	0	0	0	1	0	0	0	0	0	0	0	0	0	0	0
Junellia juniperina (Lag.) Moldenke	Phanerophytes	Verbenaceae	0	0	0	0	0	0	0	1	0	0	0	0	0	0	0	0	0	0	0	0	0
Junellia seriphioides (Gillies & Hook. ex Hook.)	Phanerophytes	Verbenaceae	0	0	0	0	1	1	0	0	0	0	0	0	0	0	0	0	0	0	0	0	0
Kageneckia lanceolata Ruiz & Pav.	Phanerophytes	Rosaceae	0	0	0	0	0	0	0	1	0	0	0	0	0	0	0	0	0	0	0	0	0
Kallstroemia parviflora J.B.S. Norton	?	Zygophyllaceae	0	0	0	0	0	0	0	0	0	1	0	0	0	0	0	0	0	0	0	0	0
Laennecia artemisiifolia (Meyen & Walp.) G.L. Nesom	Therophytes	Asteraceae	0	0	0	0	0	1	0	0	0	0	0	0	0	0	0	0	0	0	0	0	0
Lantana scabiosiflora Kunth	Phanerophytes	Verbenaceae	0	0	0	0	0	0	0	1	0	0	0	0	0	0	0	0	0	0	0	0	0
Lepidium meyenii Walp.	Hemikryptophytes	Brassicaceae	0	0	0	0	0	0	0	1	0	0	0	0	0	0	0	0	0	0	0	0	0
Lepidium rahmeri Phil.	Hemikryptophytes	Brassicaceae	1	1	1	1	0	1	0	0	0	0	0	0	0	0	0	0	0	0	0	0	0
Lepidium strictum (S. Watson) Rattan	Therophytes	Brassicaceae	0	0	0	0	0	0	0	0	0	0	0	0	0	0	0	0	0	0	0	0	1
Lepidium virginicum L.	Therophytes	Brassicaceae	0	0	0	0	0	0	0	1	0	0	0	0	0	0	0	0	0	0	0	0	0
Leptochloa fusca (L.) Kunth	Hemikryptophytes	Poaceae	0	0	0	0	0	0	0	1	0	0	1	0	0	0	0	0	0	0	0	0	0
Leptoglossis acutiloba (I.M. Johnst.) Hunziker & Subils	Therophytes	Solanaceae	0	0	0	0	0	0	0	1	0	0	0	0	0	0	0	0	0	0	0	0	0
Leptoglossis albiflora (I.M. Johnst.) Hunziker & Subils	Therophytes	Solanaceae	0	0	0	0	0	0	0	1	0	0	0	0	0	0	0	0	0	0	0	0	0
Leptoglossis darcyana Hunz. & Subils	Hemikryptophytes	Solanaceae	0	0	0	0	0	0	0	0	0	0	1	0	0	0	0	0	0	0	0	0	0
Leucaena leucocephala (Lam.) de Wit	Phanerophytes	Fabaceae	0	0	0	0	0	0	0	1	0	0	0	0	0	0	0	0	0	0	0	0	0
Leucheria cumingii Hook. & Arn.	Therophytes	Asteraceae	0	0	0	0	0	0	0	0	0	0	0	0	0	0	0	0	0	0	0	0	1
Leucocoryne appendiculata Phil.	Geophytes	Alliaceae	0	0	0	0	0	0	0	0	0	0	0	0	1	1	1	0	1	1	1	1	1
Leucocoryne coronata Ravenna	Geophytes	Alliaceae	0	0	0	0	0	0	0	0	0	0	0	0	0	0	0	1	0	0	0	0	1
Loasa longiseta Phil.	Chamaephytes	Loasaceae	0	0	0	0	0	0	0	0	0	0	0	0	0	0	0	1	0	0	0	1	1
Loasa nitida Desr.	Therophytes	Loasaceae	0	0	0	0	0	0	0	0	0	0	0	0	1	0	1	0	1	1	1	1	1
Lophopappus berberidifolius Cuatrec.	Phanerophytes	Asteraceae	0	0	0	0	0	0	0	1	0	0	0	0	0	0	0	0	0	0	0	0	0
Lupinus ballianus C. P. Smith	Chamaephytes	Fabaceae	0	0	0	0	0	0	0	1	0	0	0	0	0	0	0	0	0	0	0	0	0
Lupinus oreophilus Phil.	Hemikryptophytes	Fabaceae	0	0	0	0	0	1	0	0	0	0	0	0	0	0	0	0	0	0	0	0	0
Lupinus tarapacensis C.P. Sm.	Chamaephytes	Fabaceae	0	1	1	1	0	0	0	0	0	0	0	0	0	0	0	0	0	0	0	0	0
Lupinus toratensis C. P. smith	Phanerophytes	Fabaceae	0	0	0	0	0	0	0	1	0	0	0	0	0	0	0	0	0	0	0	0	0
Lycium deserti Phil.	Phanerophytes	Solanaceae	0	0	0	0	0	0	0	0	0	0	0	0	0	0	0	0	0	1	0	1	0
Lycium leiostemum Wedd.	Phanerophytes	Solanaceae	0	0	0	0	0	0	0	0	0	0	0	0	0	0	0	0	1	0	1	0	1
Lycopersicon esculentum Mill.	Therophytes	Solanaceae	0	0	0	0	0	0	0	0	0	0	0	1	0	0	0	0	0	0	0	0	0
Maihueniopsis atacamensis (Phil.) F. Ritter	Chamaephytes	Cactaceae	0	0	0	0	0	0	1	0	0	0	0	0	0	0	0	0	0	0	0	0	0
Maihueniopsis boliviana (Salm-Dyck) R. Kiesling	Chamaephytes	Cactaceae	0	0	0	0	1	0	1	1	0	0	0	0	0	0	0	0	0	0	0	0	0
Maihueniopsis glomerata (Haw.) R. Kiesling	Chamaephytes	Cactaceae	0	0	0	0	0	1	0	0	0	0	0	0	0	0	0	0	0	0	0	0	0
Malacothrix clevelandii A. Gray	Therophytes	Asteraceae	0	0	0	0	0	0	0	0	0	0	0	0	0	0	0	0	0	0	0	0	1
Malesherbia ardens J.F. Macbr.	Phanerophytes	Malesherbiaceae	0	0	0	0	0	0	0	1	0	1	0	0	0	0	0	0	0	0	0	0	0
Malesherbia arequipensis Ricardi	?	Malesherbiaceae	0	0	0	0	0	0	0	1	0	1	0	0	0	0	0	0	0	0	0	0	0
Malesherbia humilis Poepp.	Therophytes	Malesherbiaceae	0	0	0	0	0	0	0	0	0	0	0	0	0	1	0	1	0	1	1	1	1
Malesherbia tocopillana Ricardi	Chamaephytes	Malesherbiaceae	0	0	0	0	0	0	0	0	0	0	0	0	0	0	0	0	0	0	0	0	1
Malva parviflora L.	Hemikryptophytes	Malvaceae	0	0	0	0	0	0	0	1	0	0	0	0	1	0	0	0	0	0	0	0	0
Malvastrum coromandelianum (L.) Garcke	Chamaephytes	Malvaceae	0	0	0	0	0	0	0	1	0	0	0	0	0	0	0	0	0	0	0	0	0
Mancoa hispida Wedd.	Hemikryptophytes	Brassicaceae	0	0	0	0	0	0	0	1	0	0	0	0	0	0	0	0	0	0	0	0	0
Marrubium vulgare L.	Hemikryptophytes	Lamiaceae	0	0	0	0	0	0	0	0	0	0	0	1	0	0	0	0	0	0	0	0	0
Mastigostyla cyrtophylla I.M. Johnst.	Geophytes	Iridaceae	1	1	1	1	0	0	0	0	0	0	0	0	0	0	0	0	0	0	0	0	0
Mathewsia linearifolia Turcz.	Hemikryptophytes	Brassicaceae	0	0	0	0	0	0	0	0	0	0	0	0	0	0	0	0	0	0	0	0	1
Matthiola incana (L.) R. Br.	Hemikryptophytes	Brassicaceae	0	0	0	0	0	0	0	1	0	0	0	0	0	0	0	0	0	0	0	0	0
Maytenus octogona (L'H?r.) DC.	Phanerophytes	Celastraceae	0	0	0	0	0	0	0	0	0	0	1	0	0	0	0	0	0	0	0	0	0
Medicago polymorpha L.	Therophytes	Fabaceae	0	0	0	0	0	0	0	1	0	0	0	0	1	0	0	0	0	0	0	0	0
Medicago sativa L.	Chamaephytes	Fabaceae	0	0	0	0	0	0	0	1	0	0	0	0	0	0	0	0	0	0	0	0	0
Melia azedarach L.	Phanerophytes	Meliaceae	0	0	0	0	0	0	0	0	0	0	0	1	0	0	0	0	0	0	0	0	0
Melilotus indicus (L.) All.	Therophytes	Fabaceae	0	0	0	0	0	0	0	1	0	0	1	0	0	0	0	0	0	0	0	0	0
Menonvillea chilensis (Turcz.) B.D. Jacks.	Therophytes	Brassicaceae	0	0	0	0	0	0	0	0	0	0	0	0	0	0	0	0	0	0	0	0	1
Mentzelia parvifolia Urb. & Gilg ex Kurtz	Therophytes	Loasaceae	0	0	0	0	0	0	0	0	0	1	0	0	0	0	0	0	0	0	0	0	0
Mentzelia scabra Kunth	Chamaephytes	Loasaceae	0	0	0	0	0	0	0	1	0	0	0	0	0	0	0	0	0	0	0	0	1
Merremia dissecta (Jacq.) Hallier f.	Parasite	Convolvulaceae	0	0	0	0	0	0	0	1	0	0	0	0	0	0	0	0	0	0	0	0	0
Metharme lanata Phil. ex Engl.	Hemikryptophytes	Brassicaceae	0	0	0	1	0	0	0	0	0	0	0	0	0	0	0	0	0	0	0	0	0
Mimulus glabratus Kunth	Therophytes	Phrymaceae	0	0	0	0	0	0	0	1	0	0	0	1	0	0	0	0	0	0	0	0	0
Mirabilis elegans (Choisy) Heimerl	Hemikryptophytes	Nyctaginaceae	0	0	0	0	0	0	0	0	0	0	1	0	0	0	0	1	0	1	1	1	1
Mirabilis prostrata (Ruiz & Pav.) Heimerl	Hemikryptophytes	Nyctaginacea	0	0	0	0	0	0	0	1	0	0	0	0	0	0	0	0	0	0	0	0	0
Mirabilis trollii Heimerl	Hemikryptophytes	Nyctaginaceae	0	1	1	1	0	0	0	0	0	0	0	0	0	0	0	0	0	0	0	0	0
Modiola caroliniana (L.) G. Don	Hemikryptophytes	Malvaceae	0	0	0	0	0	0	0	1	0	0	0	0	0	0	0	0	0	0	0	0	0
Monnina macrostachya Ruiz & Pav.	Therophytes	Polygalaceae	0	0	0	0	0	0	0	1	0	0	1	1	0	0	0	0	0	0	0	0	0
Monnina pterocarpa Ruiz & Pav.	?	Polygalaceae	0	0	0	0	0	0	0	0	0	0	1	0	0	0	0	0	0	0	0	0	0
Montiopsis cumingii (Hook. & Arn.) D.I. Ford	Therophytes	Portulacaceae	0	0	0	1	0	0	0	0	0	0	0	0	0	0	0	0	0	0	0	0	0
Montiopsis trifida (Hook. & Arn.) D.I. Ford	Therophytes	Portulacaceae	0	0	0	0	0	0	0	0	0	0	0	0	0	0	0	0	0	0	0	0	1
Mostacillastrum gracile (Wedd.) Al-Shehbaz	Hemikryptophytes	Brassicaceae	0	0	1	0	0	0	0	0	0	0	0	0	0	0	0	0	0	0	0	0	0
Mostacillastrum sagittatum (Hook. & Arn.) Al-Shehbaz	Hemikryptophytes	Brassicaceae	0	0	0	0	0	0	0	0	0	0	0	0	0	0	0	0	0	0	0	0	1
Muhlenbergia peruviana (P. Beauv.) Steud.	Therophytes	Poaceae	0	0	0	0	0	0	0	1	0	0	0	0	0	0	0	0	0	0	0	0	0
Munroa andina Phil.	Therophytes	Poaceae	0	1	1	1	0	0	0	0	0	0	0	0	0	0	0	0	0	0	0	0	0
Mutisia acuminata Ruiz & Pav. var. hirsuta (Meyen) Cabrera	Phanerophytes	Asteraceae	0	0	0	0	0	0	0	1	0	0	0	0	0	0	0	0	0	0	0	0	0
Mutisia hamata Reiche	Chamaephytes	Asteraceae	0	0	0	0	0	1	0	0	0	0	0	0	0	0	0	0	0	0	0	0	0
Nama dichotomum (Ruiz & Pav.) Choisy	Therophytes	Boraginaceae	0	0	1	0	0	0	0	1	1	1	1	1	0	0	0	0	0	0	0	0	0
Nasa urens (Jacq.) Weigend	Therophytes	Loasaceae	0	0	0	0	0	0	0	0	0	0	1	1	1	0	0	0	0	0	0	0	1
Nassella nardoides (Phil.) Barkworth	Hemikryptophytes	Poaceae	0	0	0	0	0	0	0	0	0	0	0	1	0	0	0	0	0	0	0	0	0
Nassella neesiana (Trin. & Rupr.) Barkworth	Hemikryptophytes	Poaceae	0	0	0	0	0	0	0	1	0	0	0	0	0	0	0	0	0	0	0	0	0
Nassella pubiflora (Trin. & Rupr.) E. Desv.	Hemikryptophytes	Poaceae	0	0	0	0	0	0	0	1	0	0	0	0	0	0	0	0	0	0	0	0	0
Nassella pungens E. Desv.	Hemikryptophytes	Poaceae	0	0	0	0	0	0	0	0	0	0	0	0	0	0	0	0	0	0	1	1	0
Nasturtium officinale R. Br.	Hemikryptophytes	Brassicaceae	0	0	0	0	0	0	0	1	0	0	0	0	0	0	0	0	0	0	0	0	0
Neoraimondia arequipensis (Meyen) Backeb.	Phanerophytes	Cactaceae	0	0	0	0	0	0	0	1	0	0	0	0	0	0	0	0	0	0	0	0	0
Neuontobotrys berningeri O.E. Schulz	Hemikryptophytes	Brassicaceae	1	1	1	1	0	0	0	0	0	0	0	0	0	0	0	0	0	0	0	0	0
Neuontobotrys lanata (Walp.) Al-Shehbaz	Chamaephytes	Brassicaceae	0	1	1	0	0	0	0	0	0	0	0	0	0	0	0	0	0	0	0	0	0
Neuontobotrys tarapacana (Phil.) Al-Shehbaz	Chamaephytes	Cactaceae	0	0	0	0	0	1	0	0	0	0	0	0	0	0	0	0	0	0	0	0	0
Nicandra physalodes (L.) Gaertn.	Therophytes	Solanaceae	0	0	0	0	0	0	0	1	0	0	0	0	0	0	0	0	0	0	0	0	0
Nicotiana glauca Graham	Phanerophytes	Solanaceae	0	0	0	0	0	0	0	1	0	0	1	0	0	0	0	0	0	0	0	0	0
Nicotiana paniculata L.	Therophytes	Solanaceae	0	0	0	0	0	0	0	0	0	0	1	1	0	0	0	0	0	0	0	0	0
Nicotiana solanifolia Walp.	Hemikryptophytes	Solanaceae	0	0	0	0	0	0	0	0	0	0	0	0	1	0	0	0	0	0	0	0	0
Nolana adansonii (Roem. & Schult.) I.M. Johnst.	Therophytes	Nolanaceae	0	0	0	0	0	0	0	0	0	0	1	0	0	0	0	0	1	0	1	0	0
Nolana aplocaryoides (Gaudich.) I.M. Johnst.	Therophytes	Nolanaceae	0	0	0	0	0	0	0	0	0	0	1	0	0	0	1	0	0	1	1	1	1
Nolana arenicola I.M. Johnst.	Therophytes	Nolanaceae	0	0	0	0	0	0	0	0	0	0	1	1	0	0	0	0	0	0	0	0	0
Nolana balsamiflua (Gaudich.) Mesa	Chamaephytes	Nolanaceae	0	0	0	0	0	0	0	0	0	0	0	0	0	0	0	0	0	0	0	0	1
Nolana clivicola (I.M. Johnst.) I.M. Johnst.	Phanerophytes	Nolanaceae	0	0	0	0	0	0	0	0	0	0	0	0	0	0	0	0	0	0	0	0	1
Nolana confinis (I.M. Johnst.) I.M. Johnst.	Hemikryptophytes	Nolanaceae	0	0	0	0	0	0	0	0	0	0	1	1	0	0	0	0	0	0	0	0	0
Nolana deflexa (I.M. Johnst.) I.M. Johnst.	Phanerophytes	Nolanaceae	0	0	0	0	0	0	0	0	0	0	0	0	0	0	0	0	0	0	0	0	1
Nolana divaricata (Lindl.) I.M. Johnst.	Chamaephytes	Nolanaceae	0	0	0	0	0	0	0	0	0	0	0	0	0	0	0	0	0	0	1	0	0
Nolana elegans (Phil.) Reiche	Therophytes	Nolanaceae	0	0	0	0	0	0	0	0	0	0	0	0	0	0	0	0	0	0	0	0	1
Nolana gracilliana (I.M.Johnst.) I.M.Johnst.	?	Nolanaceae	0	0	0	0	0	0	0	0	0	0	1	1	0	0	0	0	0	0	0	0	1
Nolana gracillima (I.M. Johnst.) I.M. Johnst.	Therophytes	Nolanaceae	0	0	0	0	0	0	0	1	0	1	0	0	0	0	0	0	0	0	0	0	0
Nolana inconspicua (I.M. Johnst.) I.M. Johnst.	Phanerophytes	Nolanaceae	0	0	0	0	0	0	0	0	0	0	0	0	0	0	0	0	0	0	0	0	1
Nolana intonsa I.M. Johnst.	Hemikryptophytes	Nolanaceae	0	0	0	0	0	0	0	0	0	0	0	0	0	0	0	1	1	1	1	1	0
Nolana jaffuelii I.M. Johnst.	Therophytes	Nolanaceae	0	0	0	0	0	0	0	0	0	0	0	0	1	1	1	1	1	1	1	1	1
Nolana laxa (Miers) I.M. Johnst.	Therophytes	Nolanaceae	0	0	0	0	0	0	0	0	0	0	1	1	0	0	0	0	0	0	0	0	0
Nolana leptophylla (Miers) I.M. Johnst.	Hemikryptophytes	Nolanaceae	0	0	0	0	0	0	0	0	0	0	0	0	0	0	0	0	0	0	0	1	1
Nolana linearifolia Phil.	Hemikryptophytes	Nolanaceae	0	0	0	0	0	0	0	0	0	0	0	0	0	0	0	0	0	0	0	0	1
Nolana lycioides I.M. Johnst.	Hemikryptophytes	Nolanaceae	0	0	0	0	0	0	0	0	0	0	1	0	0	0	0	0	0	0	1	1	0
Nolana peruviana (Gaudich.) I.M. Johnst.	Chamaephytes	Nolanaceae	0	0	0	0	0	0	0	0	0	0	0	0	0	1	0	0	1	0	0	1	1
Nolana platyphylla (I.M. Johnst.) I.M. Johnst.	Therophytes	Nolanaceae	0	0	0	0	0	0	0	1	0	0	0	0	0	0	0	0	0	0	0	0	0
Nolana revoluta Ruiz & Pav.	Therophytes	Nolanaceae	0	0	0	0	0	0	0	0	0	0	0	1	0	0	0	0	0	0	0	0	0
Nolana salsoloides (Lindl.) I.M. Johnst.	Phanerophytes	Nolanaceae	0	0	0	0	0	0	0	0	0	0	0	0	0	0	0	0	0	0	0	0	1
Nolana sedifolia Poepp.	Chamaephytes	Nolanaceae	0	0	0	0	0	0	0	0	0	0	0	0	1	1	0	0	1	1	1	1	1
Nolana spathulata Ruiz & Pav.	Therophytes	Nolanaceae	0	0	0	0	0	0	0	0	0	0	1	1	0	0	0	0	0	0	0	0	0
Nolana stenophylla I.M. Johnst.	Phanerophytes	Nolanaceae	0	0	0	0	0	0	0	0	0	0	0	0	0	0	0	0	0	0	0	0	1
Nolana tarapacana (Phil.) I.M. Johnst.	Hemikryptophytes	Nolanaceae	0	1	1	1	0	0	0	0	0	0	0	0	0	0	0	0	0	0	0	0	0
Nolana tocopillensis (I.M. Johnst.) I.M. Johnst.	Phanerophytes	Nolanaceae	0	0	0	0	0	0	0	0	0	0	0	0	0	0	0	0	0	0	0	0	1
Nothoscordum bivalve (L.) Britton	Geophytes	Alliaceae	0	0	0	0	0	0	0	1	0	0	0	0	0	0	0	0	0	0	0	0	0
Nototriche foetida Ulbr.	Hemikryptophytes	Malvaceae	0	0	0	0	0	0	0	1	0	0	0	0	0	0	0	0	0	0	0	0	0
Nototriche obcuneata (Baker f.) A.W. Hill	Hemikryptophytes	Malvaceae	0	0	0	0	0	0	0	1	0	0	0	0	0	0	0	0	0	0	0	0	0
Nototriche pygmaea (J. Remy) A.W. Hill	Therophytes	Malvaceae	0	0	0	0	0	0	0	1	0	0	0	0	0	0	0	0	0	0	0	0	0
Nototriche rugosa (Phil.) A.W. Hill	Hemikryptophytes	Malvaceae	0	0	0	0	0	0	0	1	0	0	0	0	0	0	0	0	0	0	0	0	0
Oenothera arequipensis Munz & I.M. Johnst.	Therophytes	Onagraceae	0	0	0	0	0	0	0	0	0	0	1	1	0	0	0	0	0	0	0	0	1
Oenothera nana Griseb.	Therophytes	Onagraceae	0	0	0	0	0	1	0	1	0	0	0	0	0	0	0	0	0	0	0	0	0
Oenothera nocturna Jacq.	Chamaephytes	Onagraceae	0	0	0	0	0	0	0	0	0	0	0	1	0	0	0	0	0	0	0	0	0
Oenothera rosea L'H‚r. ex Aiton	Hemikryptophytes	Onagraceae	0	0	0	0	0	0	0	1	0	0	0	0	0	0	0	0	0	0	0	0	0
Oenothera versicolor Lehm.	Therophytes	Onagraceae	0	0	0	0	0	0	0	1	0	0	0	0	0	0	0	0	0	0	0	0	0
Olsynium junceum (E. Mey. ex C. Presl) Goldblatt	Geophytes	Iridaceae	0	0	0	0	0	0	0	1	0	0	0	0	0	0	0	0	0	0	0	0	0
Olsynium scirpoideum (Poepp.) Goldblatt	Geophytes	Iridaceae	0	0	0	0	0	0	0	0	0	0	0	0	0	0	0	0	0	1	1	0	0
Onoseris minima Domke	?	Asteraceae	0	0	0	0	0	0	0	1	0	0	0	0	0	0	0	0	0	0	0	0	0
Ophryosporus anomalus R.M. King & H. Rob.	Phanerophytes	Asteraceae	0	0	0	0	0	0	0	0	0	0	0	0	0	0	0	0	0	0	0	0	1
Ophryosporus floribundus (DC.) R.M. King & H. Rob.	Phanerophytes	Asteraceae	0	0	0	0	0	0	0	0	0	0	0	0	0	0	0	0	1	1	1	1	0
Ophryosporus heptanthus (Sch. Bip. ex Wedd.) R.M. King & H. Rob.	Phanerophytes	Asteraceae	0	0	0	0	0	0	0	1	0	0	0	0	0	0	0	0	0	0	0	0	0
Ophryosporus peruvianus (J.F. Gmel.) R.M. King & H. Rob.	Phanerophytes	Asteraceae	0	0	0	0	0	0	0	1	0	0	0	0	0	0	0	0	0	0	0	0	0
Opuntia subulata (Muehlenpf.) Engelm.	Chamaephytes	Cactaceae	0	0	0	0	0	0	0	1	0	0	0	0	0	0	0	0	0	0	0	0	0
Oreocereus celsianus (Lem. ex Salm-Dyck) Riccob.	Phanerophytes	Cactaceae	0	0	0	0	0	0	1	0	0	0	0	0	0	0	0	0	0	0	0	0	0
Oreocereus leucotrichus (Phil.) Wagenkn. ex F. Ritter	Phanerophytes	Cactaceae	0	0	0	0	0	0	1	1	0	0	0	0	0	0	0	0	0	0	0	0	0
Orobanche weberbaueri Mattf.	Parasite	Orobanchaceae	0	0	0	0	0	0	0	0	0	0	1	0	0	0	0	0	0	0	0	0	0
Otholobium pubescens (Poir.) J.W. Grimes	Phanerophytes	Fabaceae	0	0	0	0	0	0	0	1	0	0	0	0	0	0	0	0	0	0	0	0	0
Oxalis bulbigera R. Knuth	Geophytes	Oxalidaceae	0	0	0	0	0	0	0	0	0	0	1	0	0	0	0	0	0	0	0	0	0
Oxalis bulbocastanum Phil.	Geophytes	Oxalidaceae	0	0	0	0	0	0	0	0	0	0	0	0	1	0	0	1	1	1	1	1	1
Oxalis megalorrhiza Jacq.	Geophytes	Oxalidaceae	0	0	1	0	0	0	0	0	0	0	1	0	0	0	0	0	0	0	0	0	0
Oxalis micrantha Bertero ex Colla	Therophytes	Oxalidaceae	0	0	0	0	0	0	0	0	0	0	0	0	0	0	0	0	0	0	0	0	1
Oxalis ornithopus Phil.	Geophytes	Oxalidaceae	0	0	0	0	0	0	0	0	0	0	0	0	0	0	0	0	0	0	0	0	1
Oziroe biflora (Ruiz & Pav.) Speta	Geophytes	Hyacinthaceae	0	0	0	0	0	0	0	0	0	0	0	1	1	0	1	1	1	1	1	1	1
Palaua dissecta Benth.	Therophytes	Malvaceae	0	0	0	0	0	0	0	0	0	0	1	1	1	0	0	0	0	0	0	0	0
Palaua inconspicua I.M. Johnst.	Therophytes	Malvaceae	0	0	0	0	0	0	0	0	0	0	0	0	0	0	0	0	0	0	0	0	1
Palaua moschata Cav.	Hemikryptophytes	Malvaceae	0	0	0	0	0	0	0	0	0	0	1	0	0	0	0	0	0	0	0	0	0
Palaua velutina Ulbr. & A.W. Hill	Hemikryptophytes	Malvaceae	0	0	0	0	0	0	0	0	0	0	1	0	0	0	0	0	0	0	0	0	0
Palaua weberbaueri Ulbr.	Therophytes	Malvaceae	0	0	0	0	0	0	0	0	0	0	1	1	0	0	0	0	0	0	0	0	0
Parastrephia quadrangularis (Meyen) Cabrera	Phanerophytes	Asteraceae	0	0	0	0	0	0	0	1	0	0	0	0	0	0	0	0	0	0	0	0	0
Parastrephia teretiuscula (Kuntze) Cabrera	Phanerophytes	Asteraceae	0	0	0	0	0	1	0	0	0	0	0	0	0	0	0	0	0	0	0	0	0
Parietaria debilis G. Forst.	Therophytes	Urticaceae	0	0	0	0	0	0	0	0	0	0	1	1	1	0	0	1	1	1	1	1	1
Pasithea caerulea (Ruiz & Pav.) D. Don	Geophytes	Hemerocallidaceae	0	0	0	0	0	0	0	0	0	0	0	0	0	0	0	0	0	0	0	0	1
Paspalum flavum J. Presl	Therophytes	Poaceae	0	0	0	0	0	0	0	0	0	0	1	0	0	0	0	0	0	0	0	0	0
Passiflora foetida L.	Parasite	Passifloraceae	0	0	0	0	0	0	0	1	0	0	0	0	0	0	0	0	0	0	0	0	0
Passiflora peduncularis Cav.	Parasite	Passifloraceae	0	0	0	0	0	0	0	1	0	0	0	0	0	0	0	0	0	0	0	0	0
Pectocarya anomala I.M. Johnst.	Therophytes	Boraginaceae	0	1	1	1	0	0	0	0	0	0	0	0	0	0	0	0	0	0	0	0	0
Pectocarya linearis (Ruiz & Pav.) DC.	Therophytes	Boraginaceae	0	0	0	0	0	0	0	0	1	1	0	0	0	0	0	0	0	0	0	0	0
Pellaea ternifolia (Cav.) Link	Geophytes	Pteridaceae	0	0	1	0	0	0	1	0	0	0	0	0	0	0	0	0	0	0	0	0	0
Perityle emoryi Torr.	Therophytes	Asteraceae	0	0	0	0	0	0	0	0	0	0	1	0	1	0	1	0	1	1	1	1	1
Phacelia pinnatifida Griseb. ex Wedd.	Hemikryptophytes	Boraginaceae	0	0	0	0	0	0	0	1	0	1	0	0	0	0	0	0	0	0	0	0	0
Phalaris canariensis L.	Therophytes	Poaceae	0	0	0	0	0	0	0	0	0	0	1	0	0	0	0	0	0	0	0	0	0
Philoglossa peruviana DC.	Therophytes	Asteraceae	0	0	0	0	0	0	0	0	0	0	1	0	0	0	0	0	0	0	0	0	0
Phragmites australis (Cav.) Trin. ex Steud.	Hemikryptophytes	Poaceae	0	0	0	0	0	0	0	1	0	0	0	0	0	0	0	0	0	0	0	0	0
Phyla canescens (Kunth) Greene	Hemikryptophytes	Verbenaceae	0	0	0	0	0	0	0	1	0	0	1	1	0	0	0	0	0	0	0	0	0
Picrosia longifolia D. Don	Hemikryptophytes	Asteraceae	0	0	0	0	0	0	0	0	0	0	0	1	0	0	0	0	0	0	0	0	0
Pitraea cuneato-ovata (Cav.) Caro	Hemikryptophytes	Verbenaceae	0	0	0	0	0	0	0	1	0	0	0	1	0	0	0	0	0	0	0	0	0
Plantago limensis Pers.	Therophytes	Plantaginaceae	0	0	0	0	0	0	0	0	0	0	1	1	0	0	0	0	0	0	0	0	0
Plantago litorea Phil.	Therophytes	Plantaginaceae	0	0	1	0	0	0	0	0	0	0	0	0	0	0	0	0	1	0	1	1	1
Plantago major L.	Hemikryptophytes	Plantaginaceae	0	0	0	0	0	0	0	1	0	0	0	0	0	0	0	0	0	0	0	0	0
Plantago sericea Ruiz & Pav. subsp. sericans (Pilg.) Rahn	Hemikryptophytes	Plantaginaceae	1	1	0	1	0	0	0	0	0	0	0	0	0	0	0	0	0	0	0	0	0
Poissonia heterantha (Griseb.) Lavin	Therophytes	Fabaceae	0	0	0	0	0	0	0	0	0	1	0	0	0	0	0	0	0	0	0	0	0
Polyachyrus annuus I.M. Johnst.	Therophytes	Asteraceae	0	0	0	0	0	0	0	0	0	0	1	1	1	0	0	1	1	1	1	1	1
Polyachyrus fuscus (Meyen) Walp.	Chamaephytes	Asteraceae	0	0	0	0	0	0	0	0	0	0	0	1	0	0	0	0	0	0	1	1	1
Polyachyrus sphaerocephalus D. Don	Chamaephytes	Asteraceae	0	0	0	0	0	1	0	1	0	0	0	0	0	0	0	0	0	1	0	0	1
Polygonum hydropiperoides Michx.	Hemikryptophytes	Polygonaceae	0	0	0	0	0	0	0	1	0	0	0	0	0	0	0	0	0	0	0	0	0
Polylepis besseri Hieron.	Phanerophytes	Rosaceae	0	0	0	0	0	0	0	1	0	0	0	0	0	0	0	0	0	0	0	0	0
Polypogon australis Brongn.	Hemikryptophytes	Poaceae	0	0	0	0	0	0	0	0	0	0	0	0	0	0	0	0	0	0	1	0	0
Polypogon elongatus Kunth	Hemikryptophytes	Poaceae	0	0	0	0	0	0	0	1	0	0	0	0	0	0	0	0	0	0	0	0	0
Polypogon interruptus Kunth	Hemikryptophytes	Poaceae	0	0	0	0	0	0	0	1	0	0	0	0	0	0	0	0	0	0	0	0	0
Polypogon monspeliensis (L.) Desf.	Therophytes	Poaceae	0	0	0	0	0	0	0	1	0	0	0	0	0	0	0	0	0	0	0	0	0
Porophyllum ruderale (Jacq.) Cass.	Hemikryptophytes	Asteraceae	0	0	0	0	0	0	0	0	0	1	0	0	0	0	0	0	0	0	0	0	0
Portulaca nivea Poellnitz	Hemikryptophytes	Portulacaceae	0	0	0	0	0	0	0	0	0	0	1	0	0	0	0	0	0	0	0	0	0
Portulaca oleracea L.	Therophytes	Portulacaceae	0	0	0	0	0	0	0	1	0	0	0	0	0	0	0	0	0	0	0	0	0
Portulaca perennis R.E. Fr.	Hemikryptophytes	Portulacaceae	0	0	0	0	0	0	0	1	1	0	0	0	0	0	0	0	0	0	0	0	0
Portulaca pilosissima Hook.	?	Portulacaceae	0	0	0	0	0	0	0	0	0	0	1	0	0	0	0	0	0	0	0	0	0
Presliophytum incanum (Graham) Weigend	Hemikryptophytes	Loasaceae	0	0	0	0	0	0	0	0	0	1	0	0	0	0	0	0	0	0	0	0	0
Puya boliviensis Baker	Hemikryptophytes	Bromeliaceae	0	0	0	0	0	0	0	0	0	0	0	0	0	0	0	0	0	0	0	0	1
Pycnophyllum molle J. Remy	Hemikryptophytes	Caryophyllaceae	0	0	0	0	0	0	0	1	0	0	0	0	0	0	0	0	0	0	0	0	0
Quinchamalium chilense Molina	Hemikryptophytes	Santalaceae	0	0	0	0	0	0	0	1	0	0	0	0	0	0	0	0	0	1	1	1	1
Quinchamalium lomae Pilg.	Hemikryptophytes	Santalaceae	0	0	0	0	0	0	0	0	0	0	0	1	0	0	0	0	0	0	0	0	0
Raphanus sativus L.	Therophytes	Brassicaceae	0	0	0	0	0	0	0	1	0	0	0	0	0	0	0	0	0	0	0	0	0
Reyesia chilensis Gay	Hemikryptophytes	Solanaceae	0	0	0	0	0	0	0	0	0	1	0	0	0	0	0	0	0	0	0	0	1
Reyesia juniperoides (Werderm.) D'Arcy	Chamaephytes	Solanaceae	0	0	0	0	0	0	0	0	0	1	0	0	0	0	0	0	0	0	0	0	0
Ricinus communis L.	Chamaephytes	Euphorbiaceae	0	0	0	0	0	0	0	1	0	0	0	0	0	0	0	0	0	0	0	0	0
Salpichroa weberbauerii Dammer	Phanerophytes	Solanaceae	0	0	0	0	0	0	0	1	0	0	0	0	0	0	0	0	0	0	0	0	0
Salvia haenkei Benth.	Phanerophytes	Lamiaceae	0	0	0	0	0	0	0	1	0	0	0	0	0	0	0	0	0	0	0	0	0
Salvia paposana Phil.	Therophytes	Lamiaceae	0	0	0	0	0	0	0	0	0	0	0	0	0	0	0	0	0	0	0	0	1
Salvia rhombifolia Ruiz & Pav.	Therophytes	Lamiaceae	0	0	0	0	0	0	0	0	0	0	0	1	0	0	0	0	0	0	0	0	0
Sapindus saponaria L.	Phanerophytes	Sapindaceae	0	0	0	0	0	0	0	1	0	0	0	0	0	0	0	0	0	0	0	0	0
Sarcocornia fruticosa (L.) A.J. Scott	Chamaephytes	Chenopodiaceae	0	0	0	0	0	0	0	0	0	0	0	1	0	0	0	0	0	0	0	0	0
Sarcostemma andinum (Ball) R. Holm	Therophytes	Apocynaceae	0	0	0	0	0	0	0	1	0	0	0	0	0	0	0	0	0	0	0	0	0
Schinus molle L.	Phanerophytes	Anacardiaceae	0	0	0	0	0	0	0	1	0	0	0	0	0	0	0	0	0	0	0	0	0
Schizanthus laetus Phil.	Therophytes	Solanaceae	0	0	0	0	0	0	0	0	0	0	0	0	1	0	0	0	0	0	1	1	1
Schkuhria pinnata (Lam.) Kuntze ex Thell.	Therophytes	Asteraceae	0	0	0	0	0	0	0	1	0	0	0	0	0	0	0	0	0	0	0	0	0
Schoenoplectus americanus (Pers.) Volkart ex Schinz & R. Keller	Hemikryptophytes	Cyperaceae	0	0	0	0	0	0	0	0	0	0	0	1	0	0	0	0	0	0	0	0	0
Schoenoplectus pungens (Vahl) Palla	Hemikryptophytes	Cyperaceae	0	0	0	0	0	0	0	1	0	0	0	0	0	0	0	0	0	0	0	0	0
Senecio boliviensis Sch. Bip. ex Klatt	Hemikryptophytes	Asteraceae	0	0	0	0	0	0	0	1	0	0	0	0	0	0	0	0	0	0	0	0	0
Senecio ctenophyllus Phil.	Phanerophytes	Asteraceae	0	1	0	0	0	0	0	0	0	0	0	0	0	0	0	0	0	0	0	0	0
Senecio cumingii Hook. & Arn.	Hemikryptophytes	Asteraceae	0	0	0	0	0	0	0	1	0	0	0	0	0	0	0	0	0	0	0	0	0
Senecio neoviscosus Cuatrec.	Chamaephytes	Asteraceae	0	0	0	0	0	0	0	1	0	0	0	0	0	0	0	0	0	0	0	0	0
Senecio phylloleptus Cuatrec.	Phanerophytes	Asteraceae	0	0	1	0	1	0	1	1	0	0	0	0	0	0	0	0	0	0	0	0	0
Senecio rudbeckiaefolius Meyen & Walp.	Phanerophytes	Asteraceae	0	0	0	0	0	0	0	1	0	0	0	0	0	0	0	0	0	0	0	0	0
Senecio viridis Phil.	Phanerophytes	Asteraceae	0	0	0	0	0	1	0	0	0	0	0	0	0	0	0	0	0	0	0	0	0
Senna birostris (Dombey ex J.Vogel) H.Irwin & Barneby	Phanerophytes	Fabaceae	0	0	0	0	0	0	0	1	1	0	0	0	0	0	0	0	0	0	0	0	0
Senna brongniartii (Gaudich.) H.S. Irwin & Barneby	Phanerophytes	Fabaceae	0	0	0	0	0	0	0	0	0	0	1	0	0	0	0	0	0	0	0	1	0
Sesuvium portulacastrum (L.) L.	Hemikryptophytes	Aizoaceae	0	0	0	0	0	0	0	0	0	0	1	1	0	0	0	0	0	0	0	0	0
Setaria parviflora (Poir.) Kergu?len	Hemikryptophytes	Poaceae	0	0	0	0	0	0	0	1	0	0	0	0	0	0	0	0	0	0	0	0	0
Setaria verticillata (L.) P. Beauv.	Therophytes	Poaceae	0	0	0	0	0	0	0	1	0	0	0	0	0	0	0	0	0	0	0	0	0
Sicyos baderoa Hook. & Arn.	Parasite	Cucurbitaceae	0	0	0	0	0	0	0	0	0	0	1	1	1	0	0	1	1	0	1	0	1
Sida cordifolia L.	Chamaephytes	Malvaceae	0	0	0	0	0	0	0	1	0	0	0	0	0	0	0	0	0	0	0	0	0
Sida rhombifolia L.	Chamaephytes	Malvaceae	0	0	0	0	0	0	0	1	0	0	0	0	0	0	0	0	0	0	0	0	0
Sida spinosa L.	Chamaephytes	Malvaceae	0	0	0	0	0	0	0	1	0	0	0	0	0	0	0	0	0	0	0	0	0
Sisymbrium officinale (L.) Scop.	Therophytes	Brassicaceae	0	0	0	0	0	0	0	1	0	0	0	0	0	0	0	0	0	0	0	0	0
Sisymbrium weberbaueri O.E. Schulz	Chamaephytes	Brassicaceae	0	0	0	0	0	0	0	1	0	0	0	0	0	0	0	0	0	0	0	0	0
Solanum acroscopicum Ochoa	Geophytes	Solanaceae	0	0	0	0	0	0	0	1	0	0	0	0	0	0	0	0	0	0	0	0	0
Solanum americanum Mill.	Chamaephytes	Solanaceae	0	0	0	0	0	0	0	1	0	0	0	1	0	0	0	0	0	0	0	0	0
Solanum brachyantherum Phil.	Therophytes	Solanaceae	0	0	0	0	0	0	0	0	0	0	0	0	1	0	1	1	1	1	1	1	1
Solanum chilense (Dunal) Reiche	Hemikryptophytes	Solanaceae	1	0	1	0	0	0	1	1	0	1	1	1	0	0	1	0	1	1	1	1	1
Solanum chrysotrichum Schltdl.	Phanerophytes	Solanaceae	0	0	0	0	0	0	0	1	0	0	0	0	0	0	0	0	0	0	0	0	0
Solanum corymbosum Jacq.	Ch	Solanaceae	0	0	0	0	0	0	0	1	0	0	0	0	0	0	0	0	0	0	0	0	0
Solanum furcatum Dunal	Chamaephytes	Solanaceae	0	0	0	0	0	1	0	0	0	0	0	0	0	0	0	0	0	0	0	0	0
Solanum montanum L.	Hemikryptophytes	Solanaceae	0	0	0	0	0	0	0	1	0	0	1	0	1	1	0	0	0	1	0	0	0
Solanum multifidum Lam.	Therophytes	Solanaceae	0	0	0	0	0	0	0	0	0	0	1	1	0	0	0	0	0	0	0	0	0
Solanum nigrum L.	Therophytes	Solanaceae	0	0	0	0	0	0	0	0	0	0	1	0	0	0	0	0	0	0	0	0	0
Solanum nitidum Ruiz & Pav.	Phanerophytes	Solanaceae	0	0	0	0	0	0	0	1	0	0	0	0	0	0	0	0	0	0	0	0	0
Solanum paposanum Phil.	Therophytes	Solanaceae	0	0	0	0	0	0	0	0	0	0	0	0	0	0	0	0	0	0	0	0	1
Solanum pennellii Correll	Phanerophytes	Solanaceae	0	0	0	0	0	0	0	0	0	1	0	0	0	0	0	0	0	0	0	0	0
Solanum peruvianum L.	Hemikryptophytes	Solanaceae	0	0	0	0	0	0	0	1	0	0	1	0	0	0	0	0	0	0	0	0	0
Solanum pinnatum Cav.	Hemikryptophytes	Solanaceae	0	0	0	0	0	0	0	0	0	0	0	0	0	0	0	0	0	0	1	0	0
Solanum radicans L. f.	Chamaephytes	Solanaceae	0	0	0	0	0	0	0	1	0	0	1	0	0	0	0	0	0	0	0	0	0
Sonchus oleraceus L.	Therophytes	Asteraceae	0	0	0	0	0	0	0	1	0	0	1	1	0	0	0	0	0	0	0	0	0
Sonchus tenerrimus L.	Therophytes	Asteraceae	0	0	0	0	0	0	0	0	0	0	0	0	0	0	0	0	1	1	1	1	1
Sorghum bicolor (L.) Moench	Therophytes	Poaceae	0	0	0	0	0	0	0	1	0	0	0	0	0	0	0	0	0	0	0	0	0
Spergularia aberrans I.M. Johnst.	Hemikryptophytes	Caryophyllaceae	0	0	0	0	0	0	0	0	0	0	0	0	0	0	0	0	0	0	0	0	1
Spergularia arbuscula (Gay) I.M. Johnst.	Phanerophytes	Caryophyllaceae	0	0	0	0	0	0	0	0	0	0	0	0	0	0	0	0	0	1	1	0	0
Spergularia collina I.M. Johnst.	Therophytes	Caryophyllaceae	0	0	0	0	0	0	0	0	0	0	0	1	0	0	0	0	0	0	0	0	0
Spergularia congestifolia I.M. Johnst	Hemikryptophytes	Caryophyllaceae	0	0	0	0	0	0	0	0	0	0	0	1	0	0	0	0	0	0	0	0	0
Spergularia fasciculata Phil.	Hemikryptophytes	Caryophyllaceae	0	1	1	0	0	0	0	1	1	0	1	1	0	0	0	0	0	0	0	0	0
Spergularia stenocarpa (Phil.) I.M. Johnst.	Therophytes	Caryophyllaceae	0	0	0	0	0	0	0	0	0	0	0	0	0	0	0	0	0	1	1	0	1
Stachys pannosa Phil.	Hemikryptophytes	Lamiaceae	0	0	0	0	0	0	0	0	0	0	0	0	0	0	0	0	0	0	0	0	1
Stenomesson incarum Kraenzl.	Geophytes	Amaryllidaceae	0	0	0	0	0	0	0	0	0	0	0	1	0	0	0	0	0	0	0	0	0
Stevia weberbaueri B. Robinson	Chamaephytes	Asteraceae	0	0	0	0	0	0	0	1	0	0	0	0	0	0	0	0	0	0	0	0	0
Suaeda foliosa Moq.	Chamaephytes	Chenopodiaceae	0	0	0	0	0	0	0	0	0	0	1	0	0	0	0	1	0	1	1	1	1
Tagetes multiflora Kunth	Therophytes	Asteraceae	1	1	1	1	0	1	1	1	0	0	0	0	1	0	0	0	0	0	1	1	0
Talinum paniculatum (Jacq.) Gaertn.	Hemikryptophytes	Portulacaceae	0	0	0	0	0	0	0	0	1	1	0	0	0	0	0	0	0	0	0	0	0
Tarasa capitata (Cav.) D.M. Bates	Phanerophytes	Malvaceae	0	0	0	0	0	0	0	1	0	0	0	0	0	0	0	0	0	0	0	0	0
Tarasa operculata (Cav.) Krapov.	Chamaephytes	Malvaceae	0	0	1	1	0	1	1	0	1	1	1	0	0	0	0	0	0	0	0	0	0
Tarasa pediculata Krapov.	Therophytes	Malvaceae	0	1	1	1	0	0	0	0	0	0	0	0	0	0	0	0	0	0	0	0	0
Tarasa tenuis Krapov.	Therophytes	Malvaceae	0	0	0	0	0	0	0	0	1	0	0	0	0	0	0	0	0	0	0	0	0
Taraxacum officinale G. Weber ex F.H. Wigg.	Hemikryptophytes	Asteraceae	0	0	0	0	0	0	0	1	0	0	0	0	0	0	0	0	0	0	0	0	0
Tecoma arequipensis (Sprague) Sandwith	Phanerophytes	Bignoniaceae	0	0	0	0	0	0	0	1	0	0	0	0	0	0	0	0	0	0	0	0	0
Tecoma fulva (Cav.) D. Don	Phanerophytes	Bignoniaceae	0	0	0	0	0	0	0	1	0	0	0	0	0	0	0	0	0	0	0	0	0
Tessaria integrifolia Ruiz & Pav.	Phanerophytes	Asteraceae	0	0	0	0	0	0	0	1	0	0	0	0	0	0	0	0	0	0	0	0	0
Tetragonia angustifolia Barn?oud	Phanerophytes	Aizoaceae	0	0	0	0	0	0	0	0	0	0	0	0	0	0	0	0	0	0	1	1	1
Tetragonia crystallina L?H?r.	Therophytes	Aizoaceae	0	0	0	0	0	0	0	1	0	1	1	1	1	0	0	0	0	0	0	0	0
Tetragonia macrocarpa Phil.	Therophytes	Aizoaceae	0	0	0	0	0	0	0	0	0	0	1	0	0	0	0	0	0	0	0	0	0
Tetragonia microcarpa Phil.	Therophytes	Aizoaceae	1	1	1	1	0	0	0	0	0	0	0	0	0	0	0	0	0	0	0	0	0
Tetragonia ovata Phil.	Therophytes	Aizoaceae	0	0	0	0	0	0	0	1	0	0	0	0	1	1	0	1	1	1	1	1	1
Tetragonia pedunculata Phil.	Therophytes	Aizoaceae	0	0	0	0	0	0	0	1	0	0	1	1	0	0	0	0	0	0	0	0	0
Tetragonia vestita I.M. Johnst.	Therophytes	Aizoaceae	0	0	0	0	0	0	0	0	0	0	1	1	0	0	0	0	0	0	0	0	0
Tigridia philippiana I.M. Johnst.	Geophytes	Iridaceae	0	0	0	0	0	0	0	0	0	0	0	0	0	0	0	0	0	0	1	0	1
Tillandsia capillaris Ruiz & Pav. f.	Epiphytes	Bromeliaceae	0	0	0	0	0	0	0	0	0	0	1	0	0	0	0	0	0	0	0	0	0
Tillandsia didisticha (E. Morren) Baker	Epiphytes	Bromeliaceae	0	0	0	0	0	0	0	1	0	0	0	1	0	0	0	0	0	0	0	0	0
Tillandsia landbeckii Phil.	Epiphytes	Bromeliaceae	0	0	0	0	0	0	0	0	0	0	0	0	0	0	0	0	0	0	0	1	0
Tillandsia latifolia Meyen	Hemikryptophytes	Bromeliaceae	0	0	0	0	0	0	0	0	0	0	1	0	0	0	0	0	0	0	0	0	0
Tillandsia recurvata (L.) L.	Epiphytes	Bromeliaceae	0	0	0	0	0	0	0	1	0	0	0	1	0	0	0	0	0	0	0	0	0
Tillandsia werdermannii Harms	Epiphytes	Bromeliaceae	0	0	0	0	0	0	0	0	0	0	1	0	0	0	0	0	0	0	0	0	0
Tiquilia atacamensis (Phil.) A.T. Richardson	Chamaephytes	Boraginaceae	0	0	0	0	0	1	0	0	0	0	0	0	0	0	0	0	0	0	0	0	0
Tiquilia elongata (Phil.) A.T. Richardson	Chamaephytes	Boraginaceae	0	0	0	0	0	0	0	0	0	1	0	0	0	0	0	0	0	0	0	0	0
Tiquilia grandiflora (Phil.) A.T. Richardson	Chamaephytes	Boraginaceae	0	0	0	1	0	0	0	0	0	0	0	0	0	0	0	0	0	0	0	0	0
Tiquilia litoralis (Phil.) A.T. Richardson	Chamaephytes	Boraginaceae	0	0	0	0	0	0	0	0	0	0	1	1	0	0	1	0	1	0	1	0	0
Tiquilia paronychioides (Phil.) A.T. Richardson	Chamaephytes	Boraginaceae	0	1	1	0	0	0	1	1	0	0	1	0	0	0	0	0	0	0	0	0	0
Tiquilia tacnensis A.T. Richardson	Chamaephytes	Boraginaceae	0	0	0	0	0	0	0	0	0	1	1	0	0	0	0	0	0	0	0	0	0
Tragus berteronianus Schult.	Therophytes	Poaceae	0	0	0	0	0	0	0	0	0	1	1	1	0	0	0	0	0	0	0	0	0
Tragus racemosus (L.) All.	Therophytes	Poaceae	0	0	0	0	0	0	0	0	0	0	1	1	0	0	0	0	0	0	0	0	0
Tribulus terrestris L.	Therophytes	Zygophyllaceae	0	0	1	0	0	0	0	1	0	0	0	0	0	0	0	0	0	0	0	0	0
Trichocereus atacamensis (Phil.) Backeb.	Phanerophytes	Cactaceae	0	0	0	0	0	1	0	0	0	0	0	0	0	0	0	0	0	0	0	0	0
Trichocline caulescens Phil.	Hemikryptophytes	Asteraceae	1	1	1	1	0	1	0	0	0	0	0	0	0	0	0	0	0	0	0	0	0
Trichocline deserticola Zardini	Hemikryptophytes	Asteraceae	0	0	0	0	0	1	0	0	0	0	0	0	0	0	0	0	0	0	0	0	0
Trichoneura weberbaueri Pilg.	Therophytes	Poaceae	0	0	0	0	0	0	0	0	0	1	0	0	0	0	0	0	0	0	0	0	0
Tripogon spicatus (Nees) Ekman	Hemikryptophytes	Poaceae	0	0	0	0	0	0	1	0	0	0	0	0	0	0	0	0	0	0	0	0	0
Trismeria trifoliata (L.) Diels	Hemikryptophytes	Pteridaceae	0	0	0	0	0	0	0	0	0	0	0	1	0	0	0	0	0	0	0	0	0
Tristerix longebracteatus (Desr.) Barlow & Wiens	Parasite	Loranthaceae	0	0	0	0	0	0	0	1	0	0	0	0	0	0	0	0	0	0	0	0	0
Trixis cacalioides (Kunth) D. Don	Phanerophytes	Asteraceae	0	0	0	0	0	0	0	1	0	1	0	0	0	0	0	0	0	0	0	0	0
Tropaeolum beuthii Klotzsch	Hemikryptophytes	Tropaeolaceae	0	0	0	0	0	0	0	0	0	0	0	0	0	0	0	0	0	0	0	0	1
Tropaeolum majus L.	Hemikryptophytes	Tropaeolaceae	0	0	0	0	0	0	0	0	0	0	1	1	0	0	0	0	0	0	0	0	0
Tropaeolum tuberosum Ruiz & Pav.	Therophytes	Valerianaceae	0	0	0	0	0	0	0	1	0	0	0	0	0	0	0	0	0	0	0	0	0
Tunilla soehrensii (Britton & Rose) D.R. Hunt & Iliff	Chamaephytes	Cactaceae	0	0	0	0	0	1	0	0	0	0	0	0	0	0	0	0	0	0	0	0	0
Urocarpidium albiflorum Ulbr.	Therophytes	Malvaceae	1	0	0	0	0	0	0	1	0	0	0	0	0	0	0	0	0	0	0	0	0
Urocarpidium chilensis (A. Braun & C.D. Bouch?) Krapov.	Therophytes	Malvaceae	1	0	0	0	0	0	0	1	0	0	1	0	0	0	0	0	0	0	0	0	0
Urocarpidium limense (L.) Krapov.	Therophytes	Malvaceae	0	0	0	0	0	0	0	0	0	0	0	1	0	0	0	0	0	0	0	0	0
Urocarpidium peruvianum (L.) Krapov.	Therophytes	Malvaceae	0	0	0	0	0	0	0	0	1	0	0	0	1	0	0	0	0	0	0	0	1
Urochloa mutica (Forssk.) T.Q. Nguyen	Hemikryptophytes	Poaceae	0	0	0	0	0	0	0	0	0	0	0	1	0	0	0	0	0	0	0	0	0
Urtica urens L.	Therophytes	Urticaceae	0	0	0	0	0	0	0	1	0	0	0	0	0	0	0	0	0	0	0	0	0
Valeriana chaerophylloides Sm.	Therophytes	Caprifoliaceae	0	0	0	0	0	0	0	0	0	0	0	1	0	0	0	0	0	0	0	0	0
Valeriana nivalis Wedd.	Hemikryptophytes	Valerianaceae	0	0	0	0	0	0	0	1	0	0	0	0	0	0	0	0	0	0	0	0	0
Valeriana warburgii Graebn.	Hemikryptophytes	Valerianaceae	0	0	0	0	0	0	0	1	0	0	0	0	0	0	0	0	0	0	0	0	0
Verbena clavata Ruiz & Pav.	Chamaephytes	Verbenaceae	0	0	0	0	0	0	0	1	0	0	0	0	0	0	0	0	0	0	0	0	0
Verbena gynobasis Wedd.	Chamaephytes	Verbenaceae	0	0	1	0	0	0	0	0	0	0	0	0	0	0	0	0	0	0	0	0	0
Verbena litoralis Kunth	Hemikryptophytes	Verbenaceae	0	0	0	0	0	0	0	1	0	0	0	0	0	0	0	0	0	0	0	0	0
Veronica anagallis-aquatica L.	Therophytes	Plantaginaceae	0	0	0	0	0	0	0	1	0	0	0	0	0	0	0	0	0	0	0	0	0
Vigna luteola (Jacq.) Benth.	Therophytes	Fabaceae	0	0	0	0	0	0	0	1	0	0	0	1	0	0	0	0	0	0	0	0	0
Viguiera pazensis Rusby	Hemikryptophytes	Verbenaceae	1	0	0	0	0	0	0	0	0	0	0	0	0	0	0	0	0	0	0	0	0
Viguiera procumbens (Pers.) S.F. Blake	Hemikryptophytes	Asteraceae	0	0	0	0	0	0	0	1	0	0	0	0	0	0	0	0	0	0	0	0	0
Viguiera weberbaueri S.F. Blake	Hemikryptophytes	Asteraceae	0	0	0	0	0	0	0	0	0	0	1	0	0	0	0	0	0	0	0	0	0
Villanova oppositifolia Lag.	Therophytes	Asteraceae	0	0	0	0	0	0	0	1	0	0	0	1	0	0	0	0	0	0	0	0	0
Viola frigida Phil.	Therophytes	Violaceae	0	0	0	0	0	1	0	0	0	0	0	0	0	0	0	0	0	0	0	0	0
Viola polypoda Turcz.	Therophytes	Violaceae	0	0	0	0	0	0	0	0	0	0	0	0	0	0	0	1	0	0	1	1	0
Vitis vinifera L.	Phanerophytes	Viaceae	0	0	0	0	0	0	0	1	0	0	0	0	0	0	0	0	0	0	0	0	0
Waltheria ovata Cav.	Phanerophytes	Sterculiaceae	0	0	0	0	0	0	0	1	0	0	0	0	0	0	0	0	0	0	0	0	0
Weberbauera peruviana (DC.) Al-Shehbaz	Therophytes	Brassicaceae	0	0	0	0	0	0	0	1	0	0	0	0	0	0	0	0	0	0	0	0	0
Weberbauera spathulifolia (A. Gray) O.E. Schulz	Hemikryptophytes	Brassicaceae	0	0	0	0	0	0	0	1	0	0	0	0	0	0	0	0	0	0	0	0	0
Weberbauerocereus torataensis F. Ritter	Phanerophytes	Cactaceae	0	0	0	0	0	0	0	0	0	1	0	0	0	0	0	0	0	0	0	0	0
Werdermannia anethifolia (Phil.) I.M. Johnst.	Hemikryptophytes	Brassicaceae	0	0	0	0	0	0	0	0	0	0	0	0	0	0	0	0	0	0	0	1	0
Werneria pygmophylla S.F. Blake	Chamaephytes	Asteraceae	0	0	0	0	0	0	0	1	0	0	0	0	0	0	0	0	0	0	0	0	0
Xanthium spinosum L. var. Spinosum	Therophytes	Asteraceae	0	0	0	0	0	0	0	1	0	0	0	0	0	0	0	0	0	0	0	0	0
Zephyra elegans D. Don	Geophytes	Tecophilaeaceae	0	0	0	0	0	0	0	0	0	0	0	0	1	0	0	1	1	1	1	1	1
Zephyranthes albicans (Herb.) Baker	Geophytes	Amaryllidaceae	0	0	0	0	0	0	0	0	0	0	0	1	0	0	0	0	0	0	0	0	0
Zephyranthes briquetii J.F. Macbr.	Geophytes	Amaryllidaceae	0	0	0	0	0	0	0	1	0	0	0	0	0	0	0	0	0	0	0	0	0
Zinnia peruviana (L.) L.	Therophytes	Asteraceae	0	0	0	0	0	0	0	1	0	0	0	1	0	0	0	0	0	0	0	0	0
