# Supplementary material for: Plant life at the dry limit—Spatial patterns of floristic diversity and composition around the hyperarid core of the Atacama Desert
Source: PLoS One. 2020 May 29;15(5):e0233729. doi: 10.1371/journal.pone.0233729 (PMC7259569; doi:10.1371/journal.pone.0233729)
Supplement: S4 Table — The data was used for the analysis of altitudinal zonation of desert vegetation in the Andean range. Values labelled with ‘-‘ indicate species recorded outside the actual studied transects. (XLSX) [file pone.0233729.s004.xlsx]

## Sheet: Tabelle1
			Quebrada Aroma					Altos de Pica										Quebrada Blanca											Tambillo
Lat			-19.5287	-19.5385	-19.5781		-19.5703	-20.3893	-20.3882	-20.3985	-20.4172	-20.4339	-20.4458	-20.4481	-20.4637	-20.4707	-20.485	-20.8025	-20.7998	-20.7994	-20.7975	-20.7962	-20.7948	-20.7985	-20.8021	-20.8095	-20.8125	-20.8222	-20.3042	-20.3069	-20.2933	-20.2908	-20.2906	-20.2873	-20.2882	-20.2767	-20.2801	-20.2807	-20.2803	-20.2691
Long			-69.375	-69.401	-69.4244		-69.4666	-69.089	-69.1125	-69.1274	-69.1351	-69.1475	-69.1664	-69.1827	-69.194	-69.2094	-69.2203	-69.0258	-69.0446	-69.0545	-69.0614	-69.072	-69.0835	-69.0998	-69.1128	-69.1215	-69.1338	-69.1417	-69.1132	-69.133	-69.1456	-69.1587	-69.1793	-69.1918	-69.2111	-69.2302	-69.2524	-69.2695	-69.2871	-69.3229
alt (m)			2600	2500	2400	2300		3200	3000	2900	2800	2700	2600	2500	2400	2300	2200	3220	3000	2900	2800	2700	2600	2500	2400	2300	2200	2100	3200	3000	2900	2800	2700	2600	2500	2400	2300	2200	2100	2000
Plotnr.			16	17	18	19	20	21	22	23	24	25	26	27	28	29	30	31	32	33	34	35	36	37	38	39	40	41	42	43	44	45	46	47	48	49	50	51	52	53
Slope asp.			NO	S	N-I-S		NW	S	SE	S	W	E	NW	SW	W	NW	NW	N	N	S	N	S	NE	SW	N	N	SW	W	SW	W	SW	NW	N	N	NW	W	SW	NW	SW	W
Inclination (°)			16	~ 18	18		28	20	15	8	5	20	9	6	8	6	8	20	19	16	27	19	11	18	18	19	3	~5	4	4	9	10	11	15	14	4	3	4	5	1
Geology									volcanic		volcanic	volcanic	volcanic	volcanic	volcanic	volcanic?	volcanic!	volcanic	volcanic	volcanic	volcanic	volcanic	volcanic	volcanic	volcanic	volcanic	volcanic	volcanic	volcanic	volcanic	volcanic	volcanic	volcanic	volcanic	volcanic	volcanic	volcanic	volcanic	volcanic	volcanic
Substrate			sand/gravel	sand/gravel			gravel	Rocks/sand	Rocks/sand	Sand/gravel	Sand/gravel	Sand	Sand/gravel	Sand/gravel	Sand/gravel	Sand	Sand	Sand/rocks	Sand/rocks	Sand/gravel	Sand/gravel	Sand/Rock	Sand/Gravel	Sand	Sand/Gravel	Sand/Gravel	Sand	gravelly	Sand/Rock	Sand/Gravel	Sand	Sand/Gravel	Sand	Sand	Sand/Gravel	Sand	Sand	Sand/Stone	Sand/Stone	Sand/Stone
Human infl.			low	low	low		low	little	little	middle	middle	little	middle	little	middle	little	little	middle	middle	middle	middle	little	little	little	little	little	middle	middle	litlle	litlle	middle	little	little	middle	little	middle	middle	little	middle	middle
Veg. Cover			50-60 %	30-40%	sparse		zero	30-40 %	30-40 %	0.1	0.05	<5%	<3%	0	0	0	0	20-30%	30-40%	15-20%	10-20%	5-10%	<5%	<1%	<1%	<1%	<1%	0	15-20%	10-20%	0.2	5-10%	<5%	<5%	<1%	<1%	0	0	0	0
Lifeform	Family	Species
Chamaephyte	Fabaceae	Adesmia spec .1								-0.1		0.1											0.1								0.1	0.1	0.1	0.1
Phanerophytes	Asteraceae	Ambrosia artemisioides Meyen & Walp. ex Meyen	-0.1		0.1				-0.1	0.1	-0.1							2.5	0.1													0.02
Phanerophytes	Asteraceae	Aphyllocladus denticulatus (J. Remy) Cabrera var. calvus (Phil.) Cabrera	2.5	-0.1	0.02	y	0.1
Therophytes	Fabaceae	Astragalus coquimbensis (Hook. & Arn.) Reiche								-0.1										0.02	0.1	0.1		0.1						0.1	0.1	0.1
Phanerophytes	Chenopodiaceae	Atriplex glaucescens Phil.	2.5	-0.1	2.5	y	0.1	8.75	0.02	2.5	-0.1								2.5	2.5	0.1	0.1	0.1						0.1	-0.02
Chamaephyte	Chenopodiaceae	Atriplex imbricata (Moq.) D. Dietr.																									0.1
Phanerophytes	Asteraceae	Baccharis boliviensis (Wedd.) Cabrera						2.5
Chamaephyte	Ledocarpaceae	Balbisia microphylla (Phil.) Reiche							-0.1									0.02
Therophytes	Poaceae	Bouteloua simplex Lag. simplex
Therophytes	Apiaceae	Bowlesia paposana I.M. Johnst. paposana																-0.1
Therophytes	Polemoniaceae	Bryantiella glutinosa (Phil.) J.M. Porter	0.1							0.1		0.02																	0.1	0.1	0.1	-0.1
Therophytes	Asteraceae	Chaetanthera perpusilla (Wedd.) Anderb. & S.E. Freire	-0.1					0.1	-0.1									0.1	0.1	0.1	0.1	0.1
Therophytes	Chenopodiaceae	Chenopodium frigidum Phil.																											0.1	0.1
Therophytes	Chenopodiaceae	Chenopodium spec. 1																0.1	0.1	0.1
Therophytes	Chenopodiaceae	Chenopodium spec. 2							0.1
Chamaephyte	Asteraceae	Chersodoma arequipensis (Cuatrec.) Cuatrec.						0.1
Therophytes	Portulacaceae	Chorizanthe commissuralis J. Rémy	8.75	0.1	0.1			0.1	5	2.5								0.1	0.1	0.1	0.1	0.1	0.1						0.1	0.1	0.1
Therophytes	Polygonaceae	Cistanthe spec. 2																0.1	0.1	0.1									0.02
Therophytes	Polygonaceae	Cistanthe spec.1																0.1	0.1	0.1	0.1		0.1						-0.1
Therophytes	Portulacaceae	Cistanthe thyrsoidea (Reiche) Peralta & D.I. Ford	8.75	0.1	0.1	y
Therophytes	Malvaceae	Cristaria dissecta Hook. & Arn.								0.1	0.1	0.1	0.1						-0.1	0.1	0.1	0.1	0.1						-0.1	0.1	0.1	0.1
Therophytes	Boraginaceae	Cryptantha filaginea (Phil.) Reiche	8.75	0.1	0.1	y																										0.1
Therophytes	Boraginaceae	Cryptantha globulifera (Clos) Reiche																											0.02
Therophytes	Boraginaceae	Cryptantha peruviana I. M. Johnston						0.1		0.1		0.1	0.1					0.1	0.1		2.5		0.1
Parasite	Convolvulaceae	Cuscuta spec. 1	0.1
Parasite	Convolvulaceae	Cuscuta spec. 2							0.1									0.1	2.5		0.1
Therophytes	Fabaceae	Dalea moquehuana J.F. Macbr.	0.1	8.75
Therophytes	Brassicaeae	Descurainia myriophylla (Willd. ex DC.) R.E. Fr.																-0.1
Chamaephyte	Asteraceae	Encelia canescens Lam.	0.02			y	8.75
Hemikryptophyte	Poaceae	Enneapogon desvauxii P. Beauv.				y	0.1
Phanerophytes	Ephedraceae	Ephedra multiflora Phil. ex Stapf																2.5	0.1
Therophytes	Poaceae	Eragrostis mexicana (Hornem.) Link subsp. Virescens (J. Presl) S.D. Koch & Sanchéz Vega subsp. virescens			0.1
Therophytes	Euphorbiaceae	Euphorbia amandi Oudejans				y	0.1
Therophytes	Solanaceae	Exodeconus flavus (I.M. Johnst.) Axelius & D’Arcy	0.1
Therophytes	Solanaceae	Exodeconus integrifolius (Phil.) Axelius																					-0.1
Therophytes	Solanaceae	Exodeconus pusillus (Bitter) Axelius								-0.1																			-0.1
Phanerophytes	Solanaceae	Fabiana cf. squamata Phil.																									0.02
Phanerophytes	Solanaceae	Fabiana ramulosa (Wedd.) Hunz. & Barboza						8.75										-0.1
Hemikryptophyte	Zygophyllaceae	Fagonia chilensis Hook. & Arn.	-0.1
Therophytes	Polemoniaceae	Gilia laciniata Ruiz. & Pav.																0.1	0.1		0.1	0.1
Therophytes	Asteraceae	Heterosperma ovatifolium Cav.	2.5
Hemikryptophyte	Fabaceae	Hoffmannseggia ternata Phil.	2.5
Therophytes	Poaceae	Jarava annua (Mez) Peñailillo	8.75	8.75	2.5	y
Phanerophytes	Verbenaceae	Junellia arequipensis (Botta) Botta							-0.1
Hemikryptophyte	Brassicaceae	Lepidium rahmeri Phil.	-0.1	2.5	0.1			0.1										0.1	-0.1	0.1	0.1								0.1
Chamaephyte	Fabaceae	Lupinus tarapacensis C.P. Sm.							0.02	-0.1								0.02											0.1		0.1
Geophyte	Iridaceae	Mastigostyla cyrtophylla I.M. Johnst.	0.1	0.1				0.1	-0.1	0.1	2.5							0.1						0.1					0.1	0.1	0.1
Hemikryptophyte	Brassicaceae	Metharme lanata Phil. ex Engl.																																					-0.1
Hemikryptophyte	Nyctaginaceae	Mirabilis trolli Heimerl									0.1	0.1	0.1							-0.1	0.1	0.1	-0.1	0.1	0.02	0.02				2.5	0.1	0.1	0.1	0.1	0.02
Therophytes	Portulacaceae	Montiopsis cumingii (Hook. & Arn.) D.I. Ford																											0.1	0.1
Hemikryptophyte	Brassicaceae	Mostacillastrum gracile (Wedd.) Al-Shehbaz																0.1
Therophytes	Poaceae	Munroa andina Phil.								0.1	0.02												0.1	0.02					0.1	0.1	0.1	0.1	0.1	0.1
Therophytes	Boraginaceae	Nama dichotomum (Ruiz & Pav.) Choisy																0.1
Hemikryptophyte	Brassicaceae	Neuontobotrys berningeri O.E. Schulz	0.1		0.1			0.02	0.1		-0.1							0.1		0.1	0.1	0.1	0.1	0.1					-0.1	0.1	0.1	2.5
Chamaephyte	Brassicaceae	Neuontobotrys lanata (Walp.) Al-Shehbaz						0.1	0.1		0.1							0.1
Hemikryptophyte	Nolanaceae	Nolana tarapacana (Phil.) I.M. Johnst.									-0.1	0.1	0.1							-0.1	0.1	0.1	0.1							-0.02	2.5	0.1	0.1	0.1
Geophyte	Oxalidaceae	Oxalis megalorrhiza Jacq.																0.1
Therophytes	Boraginaceae	Pectocarya anomala I.M. Johnst.						0.1	5									0.1	0.1	2.5	0.1	0.1	0.1						2.5	0.1
Geophyte	Pteridaceae	Pellaea ternifolia (Cav.) Fée																0.02
Therophytes	Plantaginaceae	Plantago litorea Phil.																0.1	0.1	0.1	0.1	0.1
Hemikryptophyte	Plantaginaceae	Plantago sericea Ruiz & Pav. subsp. sericans (Pilg.) Rahn	0.02					0.1																					0.1	0.1
Therophytes	Poaceae	Poaceae spec.	-0.1	0.1	0.1
Phanerophytes	Asteraceae	Senecio ctenophyllus Phil.							-0.1
Chamaephyte	Asteraceae	Senecio phylloleptus Cuatrec.																-0.1
Therophytes	Solanaceae	Solanum cf. medians Bitter																-0.02
Therophytes	Solanaceae	Solanum chilense (Dunal) Reiche	0.1	-0.1														-0.02
Hemikryptophyte	Caryophyllaceae	Spergularia fasciculata Phil.						0.1										-0.1
Hemikryptophyte	Poaceae	Stipa frigida Phil.						0.1
Therophytes	Asteraceae	Tagetes multiflora Kunth	-0.1	0.1				0.1	0.1	0.1								0.1	2.5	2.5	0.1	0.1							2.5	2.5
Chamaephyte	Malvaceae	Tarasa operculata (Cav.) Krapov.																2.5	0.1										-0.1		0.02
Therophytes	Malvaceae	Tarasa pediculata Krapov.							0.1									0.1	0.1	2.5	0.1								0.1	0.1	0.1
Therophytes	Aizoaceae	Tetragonia microcarpa Phil.	-0.1		0.1				0.1	0.1	-0.1	0.1	-0.1						8.75	2.5	2.5	2.5	0.1	0.1	0.02	0.02	0.1		-0.1	0.1	2.5
Chamaephyte	Boraginaceae	Tiquilia atacamensis (Phil.) A.T. Richardson					0.1
Chamaephyte	Boraginaceae	Tiquilia grandiflora (Phil.) A.T. Richardson																												0.02	0.1	0.1	2.5	0.1	0.02	0.1
Chamaephyte	Boraginaceae	Tiquilia paronychioides (Phil.) A.T. Richardson								0.1		0.1	0.1									0.1	0.1
Therophytes	Zygophyllaceae	Tribulus terrestris L.																					-0.1				0.1
Hemikryptophyte	Asteraceae	Trichocline caulescens Phil.				y				2.5	2.5	0.1										0.02	0.1								0.1
Therophytes	Malvaceae	Urocarpidium aff. chilensis (A. Braun & C.D. Bouché) Krapov.		0.1
Therophytes	Malvaceae	Urocarpidium albiflorum Ulbr.	0.1	-0.1
Therophytes	Malvaceae	Urocarpidium chilensis (A. Braun & C.D. Bouché) Krapov.			0.1
Chamaephyte	Verbenaceae	Verbena gynobasis Wedd.																	0.02
Hemikryptophyte	Verbenaceae	Viguiera pazensis Rusby		-0.1
