# Supplementary material for: Plant life at the dry limit—Spatial patterns of floristic diversity and composition around the hyperarid core of the Atacama Desert
Source: PLoS One. 2020 May 29;15(5):e0233729. doi: 10.1371/journal.pone.0233729 (PMC7259569; doi:10.1371/journal.pone.0233729)
Supplement: S5 Table — From 281 species, 14 are found in both clusters accounting for ca. 5% of shared flora. (XLSX) [file pone.0233729.s005.xlsx]

## Sheet: Tabelle1
Species	Distribution Range	Literature
Bromus catharticus Vahl	South America	Planchuelo and Peterson (2000)
Bryantiella glutinosa (Phil.) J.M. Porter	Deserts of Peru and Chile	Gibson (1967); Porter and Johnson (2000); Rodriguez et al. (2018)
Chenopodium petiolare Kunth	Ecuador; Peru; Bolivia; Chile; Argentina	Aellen and Just (1943)
Cistanthe celosioides (Phil.) Carolin ex Hershkovitz	Peru; Chile (I, II, III)	Brako and Zarucchi (1993); Zuloaga et al. (2008)
Cryptantha filaginea (Phil.) Reiche	Chile (I, II, III, IV)	Johnston (1927); this study
Cumulopuntia sphaerica (C.F. Först.) E.F. Anderson	Peru; Chile (I, II, III, IV, V)	Britton and Rose (1920); Adriana et al. (2004)
Descurainia stricta (Phil.) Prantl ex Reiche	Peru; Bolivia; Chile (II, III, XV); Argentina	Al-Shehbaz (2012)
Encelia canescens Lam.	Peru; Bolivia; Chile (I, II, III, IV)	Blake (1913); Jørgensen et al. (2015)
Ephedra breana Phil.	Peru; Bolivia; Chile; Argentina	Brako and Zarucchi (1993); Zuloaga et al. (2008); Jørgensen et al. (2015); Rodriguez et al. (2018)
Fagonia chilensis Hook. & Arn.	Peru; Chile (I, II, III, IV)	Beier (2005)
Jarava annua (Mez) Peñailillo	Peru; Chile (I, II)	Peñailillo (2003)
Polyachyrus sphaerocephalus D. Don	Chile (I, II).	Ricardi and Weldt (1974)
Solanum chilense (Dunal) Reiche	Peru; Chile (I, II).	Dillon (2005); Peralata et al. (2008)
Tagetes multiflora Kunth	Chile (I, II, III); Argentina	Moreira-Muñoz et al. (2016)
