# Supplementary material for: Plant life at the dry limit—Spatial patterns of floristic diversity and composition around the hyperarid core of the Atacama Desert
Source: PLoS One. 2020 May 29;15(5):e0233729. doi: 10.1371/journal.pone.0233729 (PMC7259569; doi:10.1371/journal.pone.0233729)
Supplement: S6 Table — From 544 species, 39 are found in both clusters accounting for ca. 7% of shares flora. (XLSX) [file pone.0233729.s006.xlsx]

## Sheet: Tabelle1
Species	Distribution Range	Literature
Ambrosia artemisioides Meyen & Walp. ex Meyen	Peru; Bolivia; Chile	Brako and Zarucchi (1993); Jørgensen et al. (2015); Rodriguez et al. (2018)
Aphyllocladus denticulatus (J. Remy) Cabrera	Peru; Chile (I, II, XV)	Cabrera (1951); Schwarzer et al. (2010)
Atriplex imbricata (Moq.) D. Dietr.	Peru; Bolivia; Chile; Argentina	Brignone et al. (2016)
Baccharis salicifolia (Ruiz & Pav.) Pers.	North and South America	Müller (2006)
Bouteloua simplex Lag	The Americas	Gould (1979)
Bromus catharticus Vahl	South America	Planchuelo and Peterson (2000)
Browningia candelaris (Meyen) Britton & Rose	Southern Peru and northern Chile	Britton and Rose (1920)
Bryantiella glutinosa (Phil.) J.M. Porter	Deserts of Peru and Chile	Gibson (1967); Porter and Johnson (2000); Rodriguez et al. (2018)
Chenopodium petiolare Kunth	Ecuador; Peru; Bolivia; Chile; Argentina	Aellen and Just (1943)
Cistanthe celosioides (Phil.) Carolin ex Hershkovitz	Peru; Chile (I, II, III)	Brako and Zarucchi (1993); Zuloaga et al. (2008)
Cristaria multifida (Dombey ex Cav.) Cav.	Peru; Chile (I, II)	Schneider (2013); unpublished results
Cryptantha parviflora (Phil.) Reiche	Peru, Chile (I, II, III).	Johnston (1927)
Cryptantha peruviana I. M. Johnston	Peru: Bolivia; Chile	Johnston (1927); Jørgensen et al. (2015); this study
Cumulopuntia sphaerica (C.F. Först.) E.F. Anderson	Peru; Chile (I, II, III, IV, V)	Britton and Rose (1920); Adriana et al. (2004)
Dalea moquehuana J.F. Macbr.	Peru; Chile (I)	Macbride (1943); Rodriguez et al. (2018)
Diplostephium meyenii Wedd.	Peru, Chile (I, II, XV)	Blake (1922); Rodriguez et al. (2018)
Encelia canescens Lam.	Peru; Bolivia; Chile (I, II, III, IV)	Blake (1913); Jørgensen et al. (2015)
Eragrostis mexicana (Hornem.) Link subsp. virescens (J. Presl) S.D. Koch & Sanchéz Vega	Ecuador; Peru; Bolivia; Brazil; Chile; Argentina	Giraldo-Cañas et al. (2012)
Eragrostis peruviana (Jacq.) Trin.	Endemic to the coast of Peru and Chile	Giraldo-Cañas et al. (2012)
Exodeconus flavus (I.M. Johnst.) Axelius & D’Arcy	Southern Peru and northern Chile	Axelius (1994)
Exodeconus pusillus (Bitter) Axelius	Peru; Chile (I)	Axelius (1994), Arroyo-Leuenberg (2003)
Fagonia chilensis Hook. & Arn.	Peru; Chile (I, II, III, IV)	Beier (2005)
Gilia laciniata Ruiz & Pav.	South America	Grant (1998)
Jarava annua (Mez) Peñailillo	Peru; Chile (I, II)	Peñailillo (2003)
Maihueniopsis boliviana (Salm-Dyck) R. Kiesling	Peru; Bolivia; Chile; Argentina	Navarro-Sánchez (1996); Hunt (2016)
Nama dichotomum (Ruiz & Pav.) Choisy	USA; Mexico; Ecuador; Peru; Bolivia; Chile; Argentina	Foster (1958); Correll and Johnston (1970); Deginani (1983); Brako and Zarucchi (1993); Jørgensen and León-Yánez (1999); Conabio (2009); Rodriguez et al. (2018)
Oenothera nana Griseb.	Peru; Bolivia; Chile; Argentinia	Macbride (1967); Rodriguez et al. (2018)
Oreocereus leucotrichus (Phil.) Wagenkn. ex F. Ritter	Peru, Bolivia, Chile	Navarro-Sánchez (1996); Hunt (2016)
Oxalis megalorrhiza Jacq.	Peru; Chile	Lourteig (2000)
Polyachyrus sphaerocephalus D. Don	Chile (I, II).	Ricardi and Weldt (1974)
Senecio phylloleptus Cuatrec.	Peru; Bolivia; Chile (I)	Cabrera (1949);Brako and Zarucchi (1993); Jørgensen et al. (2015)
Solanum chilense (Dunal) Reiche	Peru; Chile (I, II).	Dillon (2005); Peralata et al. (2008)
Spergularia fasciculata Phil.	Mountains of Peru and Chile	Rossbach (1943)
Tagetes multiflora Kunth	Chile (I, II, III); Argentina	Moreira-Muñoz et al. (2016)
Tarasa operculata (Cav.) Krapov.	Peru; Chile (I, XV) high Andean	Marticorena and Rodriguez (2005)
Tribulus terrestris L.	Ubiquitous	Porter (1967)
Tiquilia paronychioides (Phil.) A.T. Richardson	Ecuador; Peru; Bolivia; Chile	Richardson (1977)
Urocarpidium albiflorum Ulbr.	Peru, Chile (XV)	Marticorena and Rodriguez (2005)
Urocarpidium chilensis (A. Braun & C.D. Bouché) Krapov.	Peru, Chile (I, XV)	Marticorena and Rodriguez (2005)
